# Supplementary material for: Compromised nonsense-mediated RNA decay results in truncated RNA-binding protein production upon DUX4 expression
Source: Cell Rep. Author manuscript; Available in PMC 2023 Oct 23. (PMC10592454; doi:10.1016/j.celrep.2023.112642)
Supplement: 2 [file NIHMS1912796-supplement-2.xlsx]

## Sheet: key
tab_name	tab_content
Table S1A	DESeq2 differential gene expression analysis results for DUX4 time course RNA-seq data at 4, 8, or 14 h post-induction compared to 0 h (control), Related to Figure 1
Table S1B	K-means clustering of genes that are significantly altered (defined as absolute log2 fold change >1 and adjusted p-value <0.01) at any point during the DUX4 induction time course, Related to Figure S1
Table S1C	GO analysis results for Clusters 1-5 and subset highlighted in Figure S1

## Sheet: TableS1A
ensembl_gene_id	gene_name	gene_biotype	baseMean_RNA	log2FoldChange.04h_RNA	lfcSE.04h_RNA	pvalue.04h_RNA	padj.04h_RNA	log2FoldChange.08h_RNA	lfcSE.08h_RNA	pvalue.08h_RNA	padj.08h_RNA	log2FoldChange.14h_RNA	lfcSE.14h_RNA	pvalue.14h_RNA	padj.14h_RNA	RNA_00h_rep1	RNA_00h_rep2	RNA_00h_rep3	RNA_04h_rep1	RNA_04h_rep2	RNA_04h_rep3	RNA_08h_rep1	RNA_08h_rep2	RNA_08h_rep3	RNA_14h_rep1	RNA_14h_rep2	RNA_14h_rep3
ENSG00000210049	MT-TF	Mt_tRNA	1.305	0.0545533	0.33957	0.469043	NA	0.0405101	0.749831	0.903817	0.936422	0.295244	0.89244	0.538226	0.620083	0	0	2.53578	4.38052	0	0.963716	0	1.86437	0.999574	1.14708	1.4113	2.3576
ENSG00000211459	MT-RNR1	Mt_rRNA	96496.6	0.398475	0.0663003	1.46275e-09	3.99526e-08	0.431284	0.0662468	6.92336e-11	4.87035e-10	0.721833	0.0664211	5.51777e-27	4.27986e-26	70494.2	75793.5	71614.7	90694.3	100520	96751.3	103069	97297.5	93959.9	131325	118097	108344
ENSG00000210077	MT-TV	Mt_tRNA	2.95234	0.141148	0.361729	0.213381	0.504151	-0.0972462	0.680763	0.81213	0.880409	0.450544	0.783114	0.404872	0.494809	1.73068	0.79881	3.38104	0.876104	4.54002	8.67344	0.983001	0.932183	2.99872	3.44125	0	7.07281
ENSG00000210082	MT-RNR2	Mt_rRNA	1.89407e+06	0.214374	0.0850995	0.00916824	0.0539591	0.305007	0.0862441	0.000379158	0.00122685	0.545489	0.0864134	2.36811e-10	9.1276e-10	1.5728e+06	1.54938e+06	1.54487e+06	1.57976e+06	1.82851e+06	2.04915e+06	1.9819e+06	1.96588e+06	1.82943e+06	2.61887e+06	2.21773e+06	1.99053e+06
ENSG00000209082	MT-TL1	Mt_tRNA	1.67201	0.0467656	0.331461	0.628044	NA	-0.117966	0.703183	0.76572	0.844128	-0.167851	0.81084	0.738028	0.797338	0.865341	0.79881	3.38104	1.75221	2.72401	2.89115	0.983001	0.932183	1.99915	1.14708	1.4113	1.1788
ENSG00000198888	MT-ND1	protein_coding	2213.63	-0.0854401	0.0865543	0.306023	0.61474	0.0407508	0.0886353	0.644243	0.754897	0.323903	0.0889208	0.000256139	0.000609583	2045.67	2057.73	2189.23	1648.83	1983.99	2276.3	2349.37	2130.04	1995.15	2591.26	2509.28	2786.69
ENSG00000210100	MT-TI	Mt_tRNA	NA	NA	NA	NA	NA	NA	NA	NA	NA	NA	NA	NA	NA	NA	NA	NA	NA	NA	NA	NA	NA	NA	NA	NA	NA
ENSG00000210112	MT-TM	Mt_tRNA	2.55954	1.85921	2.23019	0.0105989	0.0607877	0.189146	0.76213	0.595906	0.713142	0.911035	1.09595	0.140886	0.202757	0	1.59762	0	1.75221	3.63201	13.492	0	0	2.99872	2.29416	1.4113	3.5364
ENSG00000198763	MT-ND2	protein_coding	1352.03	-0.198721	0.0870395	0.017953	0.091491	-0.205065	0.0885231	0.0197692	0.0443034	0.273503	0.088387	0.00189992	0.00403562	1263.4	1345.2	1508.79	1039.06	1191.3	1330.89	1223.84	1168.03	1174.5	1714.89	1483.27	1781.17
ENSG00000210140	MT-TC	Mt_tRNA	7.88256	0.127433	0.32122	0.409799	0.71158	0.0939838	0.505253	0.81746	0.884369	0.725311	0.559902	0.125817	0.184016	3.46137	7.18929	6.76209	7.88494	8.17203	8.67344	8.84701	8.38965	1.99915	17.2062	11.2904	4.71521
ENSG00000210144	MT-TY	Mt_tRNA	NA	NA	NA	NA	NA	NA	NA	NA	NA	NA	NA	NA	NA	NA	NA	NA	NA	NA	NA	NA	NA	NA	NA	NA	NA
ENSG00000198804	MT-CO1	protein_coding	31110	0.0575914	0.0669415	0.383207	0.691448	0.160556	0.0679892	0.0179332	0.0406477	0.162339	0.0680952	0.0169744	0.0306306	28735.4	29158.2	29328.9	26793.9	30151.1	33951.7	32871.5	32779.3	31899.4	34181.9	32598.1	30870.4
ENSG00000198712	MT-CO2	protein_coding	3069.96	-0.515049	0.13094	2.52247e-05	0.00033765	-0.0891699	0.128903	0.476426	0.60863	0.428899	0.129484	0.000871508	0.00193744	3030.43	2862.14	3384.43	1838.07	1980.35	2516.26	3039.44	2872.06	2786.81	4248.79	3690.54	4590.25
ENSG00000228253	MT-ATP8	protein_coding	104.43	0.0503139	0.17196	0.738095	0.905701	-0.182653	0.196828	0.33867	0.472966	0.479194	0.195162	0.0124301	0.0230363	89.1301	81.4786	119.182	79.7255	101.696	122.392	66.844	90.4217	95.9591	131.914	105.847	168.569
ENSG00000198899	MT-ATP6	protein_coding	3054.86	-0.0878225	0.141455	0.493526	0.773156	0.0516566	0.151349	0.737517	0.821408	0.313743	0.152361	0.0383047	0.0639228	2723.23	2776.66	3201	2047.46	2970.99	3070.4	3188.85	3055.7	2772.82	3728.02	3175.41	3947.81
ENSG00000198938	MT-CO3	protein_coding	22394.7	0.165035	0.0722392	0.0168689	0.087468	0.278596	0.0733046	0.000204805	0.00069065	0.352942	0.0733066	1.25843e-06	3.75351e-06	18694	19865.6	19634.6	19099.1	22539.4	24091.9	23957.7	24332.8	22020.6	26176.4	25191.6	23132.8
ENSG00000210164	MT-TG	Mt_tRNA	NA	NA	NA	NA	NA	NA	NA	NA	NA	NA	NA	NA	NA	NA	NA	NA	NA	NA	NA	NA	NA	NA	NA	NA	NA
ENSG00000198840	MT-ND3	protein_coding	182.95	-0.171037	0.138463	0.176472	0.450404	-0.0358575	0.14417	0.798558	0.869872	0.379666	0.144418	0.00797635	0.0153452	196.432	161.36	171.588	141.929	148.913	170.578	206.43	164.064	144.938	229.416	193.347	266.409
ENSG00000212907	MT-ND4L	protein_coding	467.711	-0.412926	0.113705	0.000121764	0.00139207	-0.213251	0.112692	0.0551216	0.10799	0.0448676	0.113307	0.695852	0.760693	490.648	490.469	566.325	341.681	383.177	417.289	415.809	440.922	473.798	496.687	447.381	648.341
ENSG00000198886	MT-ND4	protein_coding	11376.2	-0.254909	0.0787854	0.000825236	0.00745644	-0.212521	0.0794142	0.00693217	0.017522	-0.0691535	0.0795409	0.383524	0.47318	12289.6	11599.5	13558.8	9231.51	10136	11763.1	11171.8	10534.6	10549.5	12502.1	10844.4	12333.8
ENSG00000210176	MT-TH	Mt_tRNA	NA	NA	NA	NA	NA	NA	NA	NA	NA	NA	NA	NA	NA	NA	NA	NA	NA	NA	NA	NA	NA	NA	NA	NA	NA
ENSG00000210184	MT-TS2	Mt_tRNA	NA	NA	NA	NA	NA	NA	NA	NA	NA	NA	NA	NA	NA	NA	NA	NA	NA	NA	NA	NA	NA	NA	NA	NA	NA
ENSG00000210191	MT-TL2	Mt_tRNA	NA	NA	NA	NA	NA	NA	NA	NA	NA	NA	NA	NA	NA	NA	NA	NA	NA	NA	NA	NA	NA	NA	NA	NA	NA
ENSG00000198786	MT-ND5	protein_coding	2652.58	-0.138182	0.0769112	0.0635793	0.231923	0.118214	0.0779621	0.129008	0.220757	0.11105	0.0784828	0.156785	0.22242	2630.64	2536.22	2654.12	2125.43	2242.77	2704.19	3007.98	2680.96	2803.8	2929.65	2609.49	2905.75
ENSG00000198695	MT-ND6	protein_coding	1167.85	-0.220586	0.0893796	0.0101376	0.05869	0.0108639	0.0901925	0.911116	0.939761	0.0520393	0.0910785	0.573002	0.652548	1184.65	1212.59	1201.96	876.98	977.919	1207.54	1288.71	1141.92	1194.49	1257.2	1148.79	1321.44
ENSG00000210194	MT-TE	Mt_tRNA	1.2346	0.0298976	0.336953	0.654336	NA	0.460577	0.865308	0.255251	0.380236	0.467523	0.956214	0.35198	0.441331	0	1.59762	0	0	0.908003	1.92743	1.966	2.79655	0.999574	3.44125	0	1.1788
ENSG00000198727	MT-CYB	protein_coding	13935.3	0.327573	0.138779	0.00985987	0.0574197	0.301126	0.140156	0.0293969	0.0627873	0.378772	0.140715	0.00658792	0.0128584	11490.9	12006.9	11098.3	11491.9	15606.8	17485.7	15648.4	14354.7	12851.5	16134.9	14894.8	14158.6
ENSG00000210195	MT-TT	Mt_tRNA	NA	NA	NA	NA	NA	NA	NA	NA	NA	NA	NA	NA	NA	NA	NA	NA	NA	NA	NA	NA	NA	NA	NA	NA	NA
ENSG00000210196	MT-TP	Mt_tRNA	237.326	0.188016	0.322151	0.286794	0.595922	0.754468	0.464557	0.0559917	0.10935	0.589988	0.45729	0.149944	0.214218	119.417	139.792	218.077	126.159	232.449	325.736	166.127	302.959	440.812	250.064	160.888	365.428
ENSG00000231341	VDAC1P6	processed_pseudogene	2.82319	-0.102083	0.341369	0.365692	0.675639	-0.436866	0.705968	0.329721	0.46404	-0.581689	0.801416	0.292539	0.377349	4.32671	5.59167	3.38104	1.75221	4.54002	0.963716	1.966	0	4.99787	0	2.82259	3.5364
ENSG00000235001	EIF4A1P2	processed_pseudogene	2.03164	0.0104222	0.328458	0.910055	NA	0.301434	0.712807	0.477575	0.609686	0.0019129	0.787963	0.996772	0.997834	1.73068	1.59762	1.69052	0	4.54002	0.963716	2.949	3.72873	1.99915	0	2.82259	2.3576
ENSG00000237447	CDC27P2	processed_pseudogene	NA	NA	NA	NA	NA	NA	NA	NA	NA	NA	NA	NA	NA	NA	NA	NA	NA	NA	NA	NA	NA	NA	NA	NA	NA
ENSG00000278212		transcribed_unprocessed_pseudogene	1.22691	-0.0555218	0.338796	0.478803	NA	-0.717282	1.0812	0.0957262	0.171966	-0.507795	0.957975	0.323319	0.411321	0	3.19524	4.22631	0	1.81601	1.92743	0	0	0.999574	1.14708	1.4113	0
ENSG00000225840		processed_pseudogene	NA	NA	NA	NA	NA	NA	NA	NA	NA	NA	NA	NA	NA	NA	NA	NA	NA	NA	NA	NA	NA	NA	NA	NA	NA
ENSG00000237917	PARP4P1	unprocessed_pseudogene	NA	NA	NA	NA	NA	NA	NA	NA	NA	NA	NA	NA	NA	NA	NA	NA	NA	NA	NA	NA	NA	NA	NA	NA	NA
ENSG00000251766	RNA5SP518	rRNA_pseudogene	NA	NA	NA	NA	NA	NA	NA	NA	NA	NA	NA	NA	NA	NA	NA	NA	NA	NA	NA	NA	NA	NA	NA	NA	NA
ENSG00000251705	RNA5-8SP6	rRNA_pseudogene	NA	NA	NA	NA	NA	NA	NA	NA	NA	NA	NA	NA	NA	NA	NA	NA	NA	NA	NA	NA	NA	NA	NA	NA	NA
ENSG00000215414	PSMA6P1	processed_pseudogene	22.3717	0.351914	0.344952	0.0960878	0.309212	1.43935	0.367245	2.39549e-05	9.28439e-05	1.5844	0.371196	6.32197e-06	1.77283e-05	10.3841	11.9821	8.45261	14.8938	21.7921	11.5646	32.439	27.0333	30.9868	34.4125	33.8711	30.6488
ENSG00000215349	MRPL3P1	processed_pseudogene	18.821	0.181121	0.278032	0.322066	0.63085	0.261262	0.34653	0.408525	0.545011	0.343867	0.363304	0.311339	0.398264	14.7108	14.3786	17.7505	17.5221	23.6081	19.2743	18.677	25.1689	13.994	26.3829	15.5243	18.8608
ENSG00000235500	SNX19P2	processed_pseudogene	1.10968	-0.100282	0.35557	0.160311	NA	-0.0154981	0.716448	0.962578	0.973681	-0.312342	0.888684	0.522008	0.605258	2.59602	1.59762	0.845261	0	0.908003	0	0.983001	2.79655	0.999574	0	1.4113	1.1788
ENSG00000275964		lncRNA	3.13646	0.0570907	0.326332	0.617092	0.847818	-0.0909112	0.638144	0.827032	0.891399	-0.515495	0.811441	0.347513	0.436838	1.73068	0.79881	7.60735	3.50442	2.72401	7.70973	0.983001	3.72873	3.99829	3.44125	1.4113	0
ENSG00000102699	PARP4	protein_coding	376.848	-0.0473558	0.0939373	0.602235	0.839039	-0.743375	0.102274	2.22226e-13	1.88652e-12	-0.844504	0.106409	1.37015e-15	6.91104e-15	476.803	468.103	508.002	497.627	451.278	452.947	338.152	261.011	263.887	269.564	262.501	272.303
ENSG00000226525	RPS7P10	processed_pseudogene	2.94706	0.0108222	0.325522	0.913628	0.975009	0.308871	0.683806	0.4755	0.607904	0.671814	0.811684	0.232269	0.311493	2.59602	0.79881	2.53578	3.50442	0.908003	1.92743	5.898	2.79655	0.999574	1.14708	2.82259	9.43041
ENSG00000027001	MIPEP	protein_coding	42.1387	0.0252172	0.196491	0.874635	0.964157	-0.294086	0.239893	0.198972	0.3118	-1.03192	0.280926	0.000136865	0.000336505	55.3818	54.3191	43.9536	60.4512	52.6642	44.3309	33.422	45.677	43.9812	30.9712	16.9355	23.576
ENSG00000279720	SOWAHCP2	processed_pseudogene	1.08709	0.0615197	0.346796	0.314048	NA	0.207743	0.849177	0.566594	0.687733	2.97395	2.96386	0.0111169	0.0207995	0	0	0	0	1.81601	0	0	0.932183	0	2.29416	5.64518	2.3576
ENSG00000229425		lncRNA	2.67341	3.44833	2.44904	0.00182049	0.0145208	4.39543	2.34774	0.000552154	0.00174443	3.35493	2.33493	0.0041226	0.00834016	0	0	0	2.62831	3.63201	3.85486	6.88101	3.72873	2.99872	4.58833	1.4113	2.3576
ENSG00000150459	SAP18	protein_coding	1355.04	0.184809	0.0841645	0.0236619	0.113265	1.42388	0.0817428	1.87964e-68	1.01059e-66	2.90801	0.0798356	2.63919e-291	5.8354e-289	413.633	449.73	451.369	502.884	489.414	512.697	1071.47	1205.31	1264.46	3032.89	3535.3	3331.29
ENSG00000139517	LNX2	protein_coding	56.6274	-0.58611	0.244809	0.00343195	0.0245927	-0.0989953	0.220903	0.642825	0.753773	0.705083	0.21755	0.000895658	0.0019869	51.9205	55.1179	54.942	46.4335	22.7001	29.8752	52.099	47.5413	50.9783	100.943	76.21	90.7677
ENSG00000165487	MICU2	protein_coding	256.214	0.0758306	0.113351	0.483862	0.767174	0.340953	0.117312	0.00331535	0.00901577	0.726436	0.117546	4.88606e-10	1.85064e-09	206.817	197.306	212.161	247.061	197.037	208.163	259.512	254.486	269.885	387.714	309.074	325.349
ENSG00000226352	PSPC1-AS2	lncRNA	1.35529	-0.0090128	0.332286	0.906288	NA	-0.265481	0.779727	0.480588	0.612129	0.217038	0.832979	0.664035	0.732817	1.73068	1.59762	0.845261	0	0.908003	2.89115	0	0.932183	0.999574	0	2.82259	3.5364
ENSG00000224860	GXYLT1P2	processed_pseudogene	NA	NA	NA	NA	NA	NA	NA	NA	NA	NA	NA	NA	NA	NA	NA	NA	NA	NA	NA	NA	NA	NA	NA	NA	NA
ENSG00000198618	PPIAP22	processed_pseudogene	55.1903	0.271817	0.225767	0.125725	0.368228	0.501097	0.241059	0.0298332	0.0635688	-0.0395919	0.256121	0.871902	0.902505	42.4017	65.5024	32.1199	69.2122	49.0322	64.569	70.7761	67.1172	65.9719	39.0008	35.2824	61.2977
ENSG00000228797	FAM207BP	processed_pseudogene	0.794378	-0.0960512	0.355953	0.129567	NA	-0.37756	0.847918	0.299305	NA	-1.10088	1.61137	0.0715023	0.111929	1.73068	1.59762	3.38104	0	0.908003	0	0.983001	0.932183	0	0	0	0
ENSG00000233325	MIPEPP3	transcribed_unprocessed_pseudogene	1.34136	0.0269031	0.332612	0.747647	NA	-0.0252928	0.721503	0.945349	0.961308	-0.238747	0.87283	0.623046	0.698035	0.865341	1.59762	1.69052	0	1.81601	3.85486	0.983001	0.932183	1.99915	0	0	2.3576
ENSG00000132963	POMP	protein_coding	593.581	0.0610419	0.0944835	0.486252	0.768157	0.633469	0.0956884	2.75452e-11	1.99681e-10	1.12262	0.0953906	3.18989e-32	2.88919e-31	390.269	399.405	440.381	397.751	433.117	459.693	664.508	611.512	639.727	1023.2	866.535	796.87
ENSG00000102781	KATNAL1	protein_coding	352.166	0.219426	0.0890493	0.010301	0.0594975	-0.418897	0.095185	8.9001e-06	3.6666e-05	-0.761949	0.102364	7.35711e-14	3.43783e-13	392.865	405.795	406.571	480.981	460.358	475.112	310.628	295.502	291.876	263.829	224.396	218.078
ENSG00000196199	MPHOSPH8	protein_coding	150.683	0.0753134	0.142054	0.56022	0.812266	0.739913	0.147203	3.181e-07	1.57914e-06	1.47737	0.144497	5.47873e-25	3.98789e-24	102.11	80.6798	92.9787	115.646	85.3523	91.553	150.399	154.742	159.932	255.799	266.735	252.263
ENSG00000165480	SKA3	protein_coding	149.351	-0.0121284	0.118143	0.909065	0.974508	-0.900889	0.137021	2.5663e-11	1.8641e-10	-1.46239	0.155648	2.28825e-21	1.47683e-20	208.547	220.472	193.565	211.141	188.865	216.836	111.079	111.862	106.954	75.7074	70.5648	76.6221
ENSG00000279390		TEC	2.93444	-0.0510172	0.330119	0.616263	0.847656	0.313554	0.664327	0.47314	0.605932	0.571842	0.760996	0.294848	0.379859	2.59602	2.39643	1.69052	0.876104	0	3.85486	3.932	2.79655	3.99829	4.58833	1.4113	7.07281
ENSG00000215386	MIR99AHG	lncRNA	16.1653	0.213284	0.30686	0.252056	0.554667	0.510292	0.387638	0.138791	0.234016	0.705858	0.403567	0.0563318	0.0904949	8.65341	12.781	12.6789	19.2743	9.08003	19.2743	14.745	20.508	16.9928	19.5004	23.992	16.5032
ENSG00000236444	UBE2L5	protein_coding	0.929843	0.0255677	0.337215	0.685775	NA	0.143243	0.775764	0.664083	NA	0.307042	0.930169	0.498917	0.584215	0	0.79881	0.845261	0.876104	0.908003	0.963716	0	2.79655	0	1.14708	2.82259	0
ENSG00000133101	CCNA1	protein_coding	3896.68	0.531325	0.156841	0.000200256	0.002153	6.39848	0.130919	0	0	7.53147	0.130693	0	0	65.7659	50.325	55.7872	74.4689	81.7203	101.19	4222.97	4906.08	5381.71	10790.6	11339.8	9689.75
ENSG00000261485	PAN3-AS1	lncRNA	3.99078	0.15781	0.348904	0.278768	0.58729	-0.826591	0.785236	0.111676	0.195623	-0.531781	0.709564	0.322042	0.410058	3.46137	4.79286	5.07157	8.76104	7.26402	6.74601	0.983001	1.86437	1.99915	4.58833	0	2.3576
ENSG00000231184	CCNQP3	processed_pseudogene	2.40759	-0.124448	0.364479	0.126127	0.368986	-0.116559	0.700917	0.768332	0.846285	1.15516	0.981142	0.0730751	0.114124	3.46137	1.59762	0	0	0	0.963716	0.983001	0	2.99872	6.88249	8.46777	3.5364
ENSG00000132952	USPL1	protein_coding	164.297	0.179103	0.143692	0.169611	0.4401	0.603447	0.148176	3.49343e-05	0.000132193	1.56522	0.144029	5.5925e-28	4.46118e-27	92.5915	102.248	100.586	110.389	122.58	108.9	133.688	170.589	148.936	336.095	252.622	292.343
ENSG00000224976	PARP4P2	unprocessed_pseudogene	NA	NA	NA	NA	NA	NA	NA	NA	NA	NA	NA	NA	NA	NA	NA	NA	NA	NA	NA	NA	NA	NA	NA	NA	NA
ENSG00000189403	HMGB1	protein_coding	411.976	0.0241065	0.0943255	0.797932	0.933663	-0.501076	0.10071	5.03838e-07	2.44345e-06	-1.92627	0.120061	2.10129e-58	3.46419e-57	589.297	528.013	542.658	617.654	545.71	524.262	393.2	388.72	384.836	176.651	110.081	142.635
ENSG00000236581	STARD13-AS	lncRNA	9.72002	0.42846	0.465813	0.0608468	0.224703	0.0788681	0.453286	0.837262	0.898168	-0.232754	0.510248	0.598745	0.676089	12.9801	7.18929	4.22631	14.0177	19.0681	13.492	10.813	7.45746	7.99659	5.73541	4.23389	9.43041
ENSG00000120669	SOHLH2	protein_coding	3.60391	0.0105764	0.326281	0.911206	0.974801	1.77878	0.940845	0.00880583	0.0216727	0.958495	0.861173	0.11165	0.165486	2.59602	0.79881	0.845261	1.75221	1.81601	0.963716	7.86401	10.254	3.99829	4.58833	4.23389	3.5364
ENSG00000233588	CYP51A1P2	processed_pseudogene	4.21269	0.0557227	0.322938	0.642095	0.860305	0.242091	0.618354	0.574984	0.694696	0.836428	0.73949	0.132612	0.192432	2.59602	3.99405	1.69052	1.75221	7.26402	1.92743	5.898	4.66091	0.999574	9.17666	7.05648	3.5364
ENSG00000224743	TEX26-AS1	lncRNA	3.06046	0.0776934	0.339443	0.420696	0.719482	-0.0609196	0.712694	0.877527	0.92413	2.10015	1.10758	0.00885704	0.0169029	2.59602	0.79881	0	1.75221	1.81601	2.89115	0	0.932183	1.99915	11.4708	11.2904	1.1788
ENSG00000133114	GPALPP1	protein_coding	94.5756	-0.0671458	0.14715	0.612081	0.845333	-0.667264	0.17069	6.52071e-05	0.000238021	-0.806056	0.181247	5.99384e-06	1.68282e-05	107.302	122.218	132.706	103.38	123.488	115.646	69.7931	82.9643	71.9693	58.5012	76.21	70.7281
ENSG00000120694	HSPH1	protein_coding	483.079	-0.0656844	0.108131	0.518929	0.788277	0.843668	0.107778	2.81703e-15	2.69972e-14	2.16381	0.104408	7.43676e-96	2.32944e-94	230.181	227.661	245.126	226.035	231.541	210.09	423.673	371.941	474.798	1174.61	1035.89	945.399
ENSG00000281903	LINC02246	lncRNA	3.22982	0.0633234	0.336935	0.485439	0.767777	1.60076	1.12099	0.0234527	0.0514853	1.99611	1.11385	0.0133608	0.0246227	1.73068	0	0.845261	1.75221	0.908003	1.92743	1.966	6.52528	5.99744	3.44125	4.23389	9.43041
ENSG00000280071	GATD3B	protein_coding	NA	NA	NA	NA	NA	NA	NA	NA	NA	NA	NA	NA	NA	NA	NA	NA	NA	NA	NA	NA	NA	NA	NA	NA	NA
ENSG00000234883	MIR155HG	lncRNA	9.56121	-0.0758565	0.287957	0.639522	0.858888	-0.507172	0.467653	0.195964	0.307941	-0.861251	0.535831	0.0626114	0.0994943	17.3068	7.9881	13.5242	10.5133	10.896	11.5646	5.898	7.45746	10.9953	9.17666	7.05648	2.3576
ENSG00000233783		lncRNA	1.33424	-0.0759763	0.344691	0.33813	NA	0.203813	0.718755	0.615356	0.730525	-0.586684	1.01118	0.241424	0.321546	2.59602	1.59762	0.845261	0	1.81601	0	2.949	2.79655	1.99915	0	1.4113	0
ENSG00000083635	NUFIP1	protein_coding	84.5541	-0.0358761	0.184387	0.815007	0.940298	0.733159	0.203696	0.000202536	0.000683636	1.65464	0.199387	3.28768e-17	1.78322e-16	39.8057	52.7215	54.942	43.8052	58.1122	40.4761	87.4871	71.7781	91.9608	185.827	158.065	129.668
ENSG00000154639	CXADR	protein_coding	26.2154	-0.01701	0.294741	0.910835	0.974801	0.617533	0.478779	0.123868	0.213254	4.22736	0.440278	2.06756e-22	1.38333e-21	3.46137	3.99405	5.91683	4.38052	6.35602	1.92743	8.84701	5.5931	8.99616	98.6491	94.5568	71.9069
ENSG00000102753	KPNA3	protein_coding	235.006	0.123559	0.11431	0.25252	0.555293	-0.678088	0.127188	6.41056e-08	3.43844e-07	-0.237965	0.125746	0.0566484	0.0909414	301.139	248.43	242.59	298.752	276.033	295.861	153.348	160.335	176.925	259.241	190.525	216.899
ENSG00000230793	SMARCE1P5	processed_pseudogene	16.0883	-0.00430579	0.25418	0.978157	0.992707	0.000765974	0.348301	0.999278	0.999278	-0.584808	0.407377	0.116553	0.171857	16.4415	20.7691	16.06	17.5221	19.9761	15.4195	15.728	18.6437	18.9919	14.9121	12.7017	5.89401
ENSG00000275993	SIK1B	protein_coding	20.8124	-2.94107	0.414183	1.21229e-13	4.85982e-12	-3.08823	0.431128	1.38301e-13	1.19313e-12	-1.50717	0.344097	4.09869e-06	1.16766e-05	51.9205	47.9286	60.0135	4.38052	6.35602	8.67344	4.915	5.5931	6.99702	18.3533	16.9355	17.682
ENSG00000165475	CRYL1	protein_coding	38.094	-0.0616035	0.19807	0.702374	0.889458	-0.329793	0.239343	0.149596	0.248434	-2.31441	0.361182	3.67513e-11	1.48411e-10	46.7284	56.7155	53.2515	49.0618	50.8482	47.2221	46.201	34.4908	41.9821	8.02958	15.5243	7.07281
ENSG00000280594	BTG3-AS1	lncRNA	3.75174	0.0720958	0.319357	0.589587	0.83196	-1.32175	0.964087	0.0349056	0.0729262	-1.85505	1.14649	0.025278	0.0440251	6.05739	7.9881	2.53578	4.38052	11.804	5.7823	0.983001	0.932183	1.99915	1.14708	1.4113	0
ENSG00000260388	LINC00562	lncRNA	1.1478	0.0510191	0.339485	0.482431	NA	-0.119704	0.785467	0.718129	0.807481	0.817024	1.09782	0.163221	0.230315	0	0.79881	0.845261	1.75221	0.908003	0.963716	0	0	0.999574	1.14708	2.82259	3.5364
ENSG00000156253	RWDD2B	protein_coding	132.729	-0.109351	0.131147	0.365118	0.674949	-0.159187	0.139838	0.248712	0.372306	-0.762557	0.156013	7.97684e-07	2.41684e-06	151.435	170.147	147.921	143.681	130.752	156.122	141.552	135.167	142.939	103.237	79.0325	90.7677
ENSG00000180389	ATP5F1EP2	processed_pseudogene	2.23213	0.137908	0.370089	0.135832	0.386732	1.18232	1.27284	0.0570484	0.111054	0.873373	1.08081	0.150425	0.214792	0	0	1.69052	0	5.44802	1.92743	4.915	2.79655	2.99872	2.29416	0	4.71521
ENSG00000152520	PAN3	protein_coding	100.153	0.0853648	0.141362	0.511593	0.785106	-0.551889	0.164111	0.000557027	0.00175952	0.0311516	0.159302	0.843492	0.880357	106.437	111.035	101.431	114.77	108.96	118.537	73.7251	71.7781	68.9706	105.532	108.67	111.986
ENSG00000275202		lncRNA	4.8103	0.36548	0.555027	0.050958	0.198412	1.25122	0.766383	0.0249789	0.0544455	0.321526	0.687243	0.532298	0.614648	1.73068	3.19524	1.69052	5.25663	7.26402	6.74601	10.813	6.52528	4.99787	5.73541	1.4113	2.3576
ENSG00000156265	MAP3K7CL	protein_coding	178.843	-0.300753	0.121144	0.00772242	0.0474102	-0.785328	0.128483	5.9386e-10	3.8342e-09	-2.50775	0.173095	4.09696e-48	5.4339e-47	286.428	297.157	260.34	211.141	255.149	205.272	170.059	159.403	155.934	56.207	39.5163	49.5097
ENSG00000102547	CAB39L	protein_coding	43.8751	0.355164	0.237153	0.0555468	0.2106	0.301339	0.245462	0.198911	0.311759	0.910771	0.246343	0.000135824	0.000334339	32.0176	29.556	32.9652	45.5574	46.3082	39.5124	35.388	38.2195	44.9808	72.2662	57.8631	51.8673
ENSG00000266783		lncRNA	2.82529	-0.0592112	0.341791	0.396833	0.702933	0.912775	0.973399	0.095914	0.172201	2.29553	1.14728	0.0072669	0.014074	0	0	2.53578	0	0.908003	0	2.949	2.79655	3.99829	9.17666	5.64518	5.89401
ENSG00000158270	COLEC12	protein_coding	15.5412	0.234075	0.417549	0.110185	0.338496	0.773681	0.764855	0.130327	0.222592	5.42133	0.769429	1.58263e-12	6.91718e-12	0	3.19524	0	3.50442	4.54002	0.963716	4.915	0.932183	2.99872	48.1775	60.6857	56.5825
ENSG00000264964	TWSG1-DT	lncRNA	1.10857	-0.0176558	0.335682	0.795851	NA	0.404821	0.817883	0.319692	0.452534	-0.00938829	0.871831	0.984748	0.989593	0	1.59762	0.845261	0.876104	0	0.963716	1.966	3.72873	0.999574	1.14708	0	1.1788
ENSG00000235422	KATNBL1P3	processed_pseudogene	1.34619	-0.00942916	0.331606	0.906258	NA	-0.209313	0.751108	0.580315	0.699338	-0.167196	0.841827	0.731313	0.791495	3.46137	0	1.69052	0.876104	2.72401	0.963716	1.966	0	0.999574	2.29416	0	1.1788
ENSG00000264575	LINC00526	lncRNA	6.73083	1.53715	0.69544	0.00143589	0.0118744	0.723659	0.594809	0.113571	0.198458	-0.690274	0.75405	0.222579	0.300298	3.46137	4.79286	2.53578	14.0177	18.1601	10.6009	9.83001	7.45746	4.99787	1.14708	1.4113	2.3576
ENSG00000264775	PPIAP14	processed_pseudogene	NA	NA	NA	NA	NA	NA	NA	NA	NA	NA	NA	NA	NA	NA	NA	NA	NA	NA	NA	NA	NA	NA	NA	NA	NA
ENSG00000255112	CHMP1B	protein_coding	178.532	-0.0244432	0.126306	0.832304	0.948363	0.0622185	0.134015	0.637055	0.749245	0.904892	0.130559	2.68089e-12	1.15641e-11	141.051	146.182	148.766	129.663	151.637	146.485	155.314	161.268	138.941	239.74	278.025	305.31
ENSG00000141401	IMPA2	protein_coding	20.5877	-0.428055	0.305855	0.0451161	0.182627	-2.21257	0.396558	4.24493e-09	2.55105e-08	-2.94667	0.49569	6.64463e-10	2.50209e-09	36.3443	47.1298	42.2631	29.7875	27.2401	24.0929	5.898	12.1184	6.99702	4.58833	7.05648	3.5364
ENSG00000232786	TIMM9P3	processed_pseudogene	NA	NA	NA	NA	NA	NA	NA	NA	NA	NA	NA	NA	NA	NA	NA	NA	NA	NA	NA	NA	NA	NA	NA	NA	NA
ENSG00000225179	LINC00457	lncRNA	2.11111	-0.00316377	0.341854	0.943692	0.980123	2.4788	2.57136	0.0107779	0.0258914	5.10912	2.54237	0.000303308	0.00071487	0	0	0	0	0	0	2.949	0.932183	2.99872	5.73541	5.64518	7.07281
ENSG00000102743	SLC25A15	protein_coding	38.9505	0.22701	0.216249	0.187574	0.467173	-0.346009	0.249972	0.146468	0.244057	-1.42561	0.314794	2.41735e-06	7.0258e-06	51.9205	47.1298	39.7273	65.7078	58.1122	49.1495	42.269	30.762	33.9855	21.7946	12.7017	14.1456
ENSG00000120675	DNAJC15	protein_coding	254.831	0.0705948	0.108312	0.498963	0.776733	0.164078	0.112768	0.141078	0.23714	0.203527	0.115709	0.0765253	0.118861	213.739	262.01	229.911	242.681	237.897	265.022	242.801	285.248	264.887	287.918	258.267	267.588
ENSG00000223685	LINC00571	lncRNA	1.38613	0.0471011	0.337329	0.54234	NA	0.341965	0.790397	0.387135	0.522683	0.161655	0.86387	0.73059	0.790891	0	0.79881	1.69052	0.876104	0.908003	2.89115	1.966	0	3.99829	1.14708	0	2.3576
ENSG00000174680	GRIK1-AS1	lncRNA	1.20836	0.0633701	0.347128	0.302496	NA	0.698789	1.14707	0.0860337	0.157446	2.69109	2.8212	0.0133599	0.0246227	0	0	0	0	1.81601	0	1.966	1.86437	0	3.44125	4.23389	1.1788
ENSG00000232079	LINC01697	lncRNA	4.84876	0.297147	0.537918	0.00688505	0.0432273	6.12897	2.37706	3.85909e-06	1.67502e-05	5.39587	2.3316	3.90257e-05	0.000101403	0	0	0	1.75221	4.54002	0	11.796	9.32183	9.99574	6.88249	5.64518	8.25161
ENSG00000188342	GTF2F2	protein_coding	352.261	-0.00615953	0.108175	0.959794	0.986285	-0.189923	0.114805	0.0934578	0.168495	0.465001	0.113281	3.68557e-05	9.59771e-05	347.867	324.317	322.044	339.052	324.157	326.7	275.24	272.197	321.863	556.335	417.743	399.614
ENSG00000170579	DLGAP1	protein_coding	0.742343	-0.0789535	0.349524	0.20014	NA	-0.164125	0.767144	0.628112	NA	-0.882428	1.36993	0.117654	0.173263	2.59602	0.79881	1.69052	0	0.908003	0	0.983001	0.932183	0.999574	0	0	0
ENSG00000273271		lncRNA	2.18562	0.0574918	0.334777	0.537006	0.799224	0.181593	0.708009	0.650219	0.759232	1.08142	0.994423	0.0921684	0.139988	0.865341	1.59762	0.845261	0.876104	1.81601	2.89115	0.983001	0.932183	2.99872	2.29416	4.23389	5.89401
ENSG00000271850	LINC02343	lncRNA	2.36171	0.0377371	0.34276	0.549514	0.805696	3.2828	2.42109	0.00397782	0.0106128	5.0856	2.44973	0.000217977	0.000522933	0	0	0	0.876104	0	0	4.915	1.86437	1.99915	5.73541	7.05648	5.89401
ENSG00000231125		lncRNA	1.94066	-0.0201582	0.325722	0.845964	NA	-0.299393	0.709628	0.478784	0.610779	-0.771075	0.979012	0.197029	0.270783	5.19205	1.59762	1.69052	2.62831	1.81601	2.89115	0.983001	0.932183	2.99872	1.14708	1.4113	0
ENSG00000232118	BACH1-AS1	lncRNA	1.85643	0.0881015	0.346523	0.311882	NA	0.627621	0.897966	0.177752	0.284771	0.340432	0.872709	0.496219	0.581999	0	0.79881	1.69052	2.62831	0.908003	2.89115	0.983001	6.52528	0.999574	3.44125	1.4113	0
ENSG00000142207	URB1	protein_coding	275.2	0.0124602	0.106579	0.908659	0.974508	0.272079	0.109951	0.0125101	0.0295554	0.575417	0.110714	1.69319e-07	5.4415e-07	215.47	248.43	235.828	236.548	246.069	223.582	301.781	260.079	286.878	320.036	345.767	381.932
ENSG00000150276	PPIAP26	processed_pseudogene	NA	NA	NA	NA	NA	NA	NA	NA	NA	NA	NA	NA	NA	NA	NA	NA	NA	NA	NA	NA	NA	NA	NA	NA	NA
ENSG00000132970	WASF3	protein_coding	55.6296	0.311479	0.209297	0.0684952	0.244734	0.592587	0.216176	0.00446689	0.0117957	0.29163	0.227472	0.187965	0.260191	43.2671	46.331	41.4178	56.9468	67.1922	49.1495	73.7251	59.6597	68.9706	60.7954	42.3389	57.7613
ENSG00000154721	JAM2	protein_coding	38.5831	0.107849	0.222532	0.528135	0.793309	0.157301	0.267672	0.536002	0.661444	0.817524	0.270111	0.00166546	0.00356458	34.6137	23.9643	32.9652	35.9203	37.2281	29.8752	42.269	28.8977	31.9864	72.2662	49.3953	43.6156
ENSG00000133110	POSTN	protein_coding	5310.27	0.143468	0.0752857	0.0521114	0.201359	0.578773	0.0763533	3.11754e-14	2.8033e-13	1.17027	0.0763612	3.86175e-53	5.70579e-52	4112.1	3386.95	3378.51	4042.35	4143.22	3874.14	5607.04	5103.7	5561.63	8951.83	7887.73	7674
ENSG00000223822	EEF1A1P1	processed_pseudogene	1.17075	-0.0531168	0.339424	0.475626	NA	-0.239872	0.771232	0.516304	0.643865	-0.362545	0.916388	0.455963	0.54516	1.73068	2.39643	1.69052	0	2.72401	0	2.949	0	0	1.14708	1.4113	0
ENSG00000260583		lncRNA	0.848731	0.0584587	0.341928	0.414005	NA	-0.423323	0.932599	0.252839	NA	-0.187278	0.92976	0.640952	0.713112	0	0.79881	1.69052	3.50442	1.81601	0.963716	0	0	0	0	1.4113	0
ENSG00000156256	USP16	protein_coding	382.284	0.0922807	0.0976439	0.324373	0.633443	0.245553	0.100294	0.0136475	0.0319024	1.41365	0.0960778	2.0357e-49	2.77239e-48	273.448	239.643	260.34	265.46	275.125	288.151	288.019	309.485	320.863	737.574	677.422	651.877
ENSG00000079134	THOC1	protein_coding	89.968	-0.197006	0.177656	0.195677	0.479058	-0.381051	0.194716	0.042582	0.0866169	0.781348	0.184869	1.70689e-05	4.59853e-05	94.3222	81.4786	73.5377	63.9556	83.5363	61.6778	65.861	57.7953	64.9723	182.386	122.783	127.311
ENSG00000275464		protein_coding	5.8221	0.0114663	0.30484	0.936293	0.980123	0.215461	0.529131	0.604318	0.72088	-0.440732	0.633054	0.381742	0.471414	5.19205	1.59762	10.9884	4.38052	7.26402	6.74601	7.86401	5.5931	8.99616	2.29416	4.23389	4.71521
ENSG00000230870	FBXW11P1	processed_pseudogene	0.896675	-0.0336196	0.337661	0.611956	NA	-0.149208	0.770652	0.661226	NA	0.0488737	0.865304	0.917573	0.937782	0	1.59762	1.69052	1.75221	0	0	0.983001	0	0.999574	1.14708	1.4113	1.1788
ENSG00000232855		lncRNA	4.27246	0.20748	0.404105	0.111962	0.341656	2.46594	0.95264	0.00135094	0.0039773	1.04394	0.902716	0.0947775	0.14336	1.73068	0.79881	0.845261	2.62831	3.63201	3.85486	4.915	11.1862	10.9953	5.73541	1.4113	3.5364
ENSG00000166265	CYYR1	protein_coding	12.8648	0.157478	0.300264	0.369508	0.677847	0.490805	0.415884	0.176661	0.283275	-0.10623	0.449047	0.790879	0.836593	6.92273	14.3786	10.9884	11.3894	17.2521	14.4557	20.643	15.8471	12.9945	14.9121	9.87907	4.71521
ENSG00000176054	RPL23P2	processed_pseudogene	1.43464	0.0556434	0.337854	0.500555	NA	-0.350409	0.837033	0.319985	0.45286	0.314392	0.863338	0.530225	0.61263	3.46137	0	0	2.62831	0.908003	2.89115	0	0	0.999574	1.14708	2.82259	2.3576
ENSG00000236056	GAPDHP14	processed_pseudogene	1.342	0.0795804	0.348345	0.229376	NA	0.455507	0.888763	0.21335	0.330013	1.1869	1.40561	0.0659056	0.104157	0.865341	0	0	0	0.908003	2.89115	1.966	0	1.99915	2.29416	2.82259	2.3576
ENSG00000159147	DONSON	protein_coding	81.0177	0.0137521	0.162664	0.924581	0.977488	-0.468344	0.190163	0.0112814	0.0269397	-0.857642	0.207479	2.38205e-05	6.3324e-05	101.245	112.632	83.6809	101.628	83.5363	116.61	68.8101	59.6597	83.9642	59.6483	46.5728	54.2249
ENSG00000177337	DLGAP1-AS1	lncRNA	11.1354	-0.213641	0.313434	0.247145	0.548842	-2.19387	0.558511	1.39031e-05	5.58009e-05	-3.15014	0.734693	4.64528e-06	1.31719e-05	23.3642	18.3726	25.3578	17.5221	18.1601	11.5646	1.966	3.72873	6.99702	0	4.23389	2.3576
ENSG00000243927	MRPS6	protein_coding	49.1001	-0.0864045	0.183152	0.575494	0.822154	-0.646418	0.222763	0.00257283	0.00717144	-1.30068	0.25879	2.29446e-07	7.3014e-07	77.0154	65.5024	58.323	62.2034	59.0202	63.6053	44.235	45.677	34.9851	27.53	23.992	27.1124
ENSG00000168502	MTCL1	protein_coding	102.586	-0.706214	0.164607	3.1377e-06	5.0972e-05	-2.01333	0.191628	1.67985e-26	2.87371e-25	-0.635116	0.166274	0.000103884	0.000258527	146.243	172.543	179.195	98.9998	91.7083	104.081	37.354	45.677	37.9838	88.3254	101.613	127.311
ENSG00000120658	ENOX1	protein_coding	9.22166	0.0520553	0.289537	0.742925	0.907585	-0.144316	0.459922	0.707561	0.801195	0.132332	0.481738	0.756502	0.811698	8.65341	7.9881	10.1431	13.1416	6.35602	10.6009	9.83001	9.32183	3.99829	8.02958	15.5243	7.07281
ENSG00000159131	GART	protein_coding	357.099	0.0487369	0.0927905	0.588002	0.830808	-0.0965612	0.0972223	0.317988	0.450687	0.0499623	0.0989964	0.611661	0.687781	349.598	356.269	362.617	381.981	337.777	388.378	343.067	315.078	340.855	355.596	405.042	348.925
ENSG00000102531	FNDC3A	protein_coding	957.999	0.157634	0.0806859	0.0432427	0.17715	0.125194	0.0825213	0.130675	0.223018	1.65645	0.0793754	2.94051e-97	9.47923e-96	625.642	532.806	645.779	665.839	652.854	705.44	652.712	659.053	654.721	2013.13	1929.24	1758.77
ENSG00000266405	CBX3P2	transcribed_processed_pseudogene	1.70686	0.0662644	0.337646	0.46973	NA	-0.00628811	0.705648	0.985124	0.989176	-0.593355	1.01054	0.240088	0.320197	0	1.59762	3.38104	1.75221	5.44802	1.92743	1.966	0	2.99872	0	1.4113	0
ENSG00000101574	METTL4	protein_coding	27.9504	0.0817325	0.230153	0.63539	0.857458	-0.951208	0.343664	0.00263728	0.00733185	0.716589	0.290839	0.0100168	0.0188993	21.6335	28.7572	27.8936	37.6725	24.5161	24.0929	10.813	13.9827	12.9945	44.7362	42.3389	45.9733
ENSG00000168461	RAB31	protein_coding	279.098	0.222401	0.0942978	0.0148471	0.0791269	-0.519376	0.10199	2.99556e-07	1.49159e-06	-1.69935	0.125369	2.59559e-42	3.06417e-41	359.982	358.666	335.569	432.796	396.797	410.543	244.767	247.961	239.898	113.561	107.258	101.377
ENSG00000136169	SETDB2	protein_coding	77.6745	0.53903	0.204866	0.00215917	0.0167739	0.760464	0.200265	9.01928e-05	0.000322194	1.64458	0.194873	1.09102e-17	6.0343e-17	39.8057	45.5322	39.7273	63.9556	63.5602	65.5327	77.6571	63.3884	75.9676	145.679	115.726	135.562
ENSG00000234213	FHP1	processed_pseudogene	3.12656	0.0604403	0.329629	0.575528	0.822154	0.365938	0.682525	0.406551	0.542979	1.12509	0.862597	0.0685434	0.107863	0.865341	1.59762	2.53578	1.75221	2.72401	2.89115	1.966	2.79655	3.99829	3.44125	7.05648	5.89401
ENSG00000176912	TYMSOS	lncRNA	1.39233	-0.0273456	0.33326	0.733867	NA	0.130234	0.714252	0.743134	0.825984	-0.571138	1.00984	0.248568	0.329565	1.73068	1.59762	1.69052	0.876104	2.72401	0	2.949	3.72873	0	0	1.4113	0
ENSG00000263823		lncRNA	2.80352	0.314686	0.573705	0.00449618	0.0304868	3.28195	2.37063	0.00364549	0.00980727	4.82849	2.39714	0.000310757	0.0007316	0	0	0	5.25663	0.908003	1.92743	1.966	3.72873	2.99872	3.44125	9.87907	3.5364
ENSG00000141447	OSBPL1A	protein_coding	71.3981	0.0952405	0.178171	0.531976	0.795884	0.569044	0.195108	0.00261732	0.00728309	1.06872	0.194946	2.24487e-08	7.6891e-08	47.5938	51.1238	50.7157	62.2034	54.4802	46.2584	75.6911	82.0321	67.971	112.414	100.202	106.092
ENSG00000232587	EEF1A1P3	processed_pseudogene	1.30461	0.00499736	0.334575	0.939943	NA	0.0440713	0.748333	0.896397	0.933391	0.532193	0.953814	0.308	0.394773	2.59602	0	0	0.876104	0	1.92743	0.983001	0	1.99915	1.14708	1.4113	4.71521
ENSG00000239827	SUGT1P3	transcribed_unprocessed_pseudogene	1.73437	0.0962935	0.356669	0.136708	NA	1.52211	2.22817	0.0230256	0.0506463	4.01545	2.53248	0.00235514	0.00493451	0	0	0	2.62831	0	0	1.966	2.79655	0.999574	2.29416	4.23389	5.89401
ENSG00000183722	LHFPL6	protein_coding	300.896	0.276642	0.103277	0.0049445	0.032979	1.04095	0.100525	1.74534e-25	2.87942e-24	0.633715	0.105603	1.60391e-09	5.91058e-09	208.547	204.495	203.708	243.557	249.701	264.058	415.809	409.228	451.807	321.183	313.308	325.349
ENSG00000179630	LACC1	protein_coding	50.8938	0.0897902	0.218502	0.597462	0.836033	0.828565	0.255669	0.00065784	0.00205532	2.11183	0.245141	1.47909e-18	8.50871e-18	25.0949	23.1655	24.5126	29.7875	24.5161	26.0203	40.303	44.7448	48.9791	121.591	117.138	84.8737
ENSG00000226792	C13orf42	protein_coding	1.30965	-0.00249208	0.341866	0.947635	NA	0.221315	0.853386	0.553628	0.676956	4.32886	2.76031	0.00254593	0.00530763	0	0	0	0	0	0	0	0	0.999574	4.58833	4.23389	5.89401
ENSG00000271901		lncRNA	6.57194	-0.00311268	0.341833	0.939942	0.980123	5.11226	2.34456	7.00511e-05	0.000254315	7.52685	2.58895	4.05366e-08	1.36092e-07	0	0	0	0	0	0	5.898	8.38965	2.99872	22.9416	12.7017	25.9336
ENSG00000214263	RPSAP53	processed_pseudogene	9.21526	0.825526	0.686231	0.0142454	0.076604	1.32405	0.566917	0.00513723	0.0133743	0.202104	0.55347	0.664008	0.732817	3.46137	7.18929	3.38104	13.1416	17.2521	6.74601	13.762	18.6437	9.99574	6.88249	4.23389	5.89401
ENSG00000227528	DIAPH3-AS1	lncRNA	1.38672	0.109635	0.362594	0.091054	NA	-0.0178576	0.841568	0.913343	0.94068	4.0421	2.74598	0.00354544	0.00724666	0	0	0	1.75221	1.81601	0	0	0	0	4.58833	1.4113	7.07281
ENSG00000215483	LINC00598	lncRNA	2.53166	0.17862	0.397986	0.0564553	0.213214	1.89685	1.58548	0.0181192	0.0410232	2.68106	1.54321	0.00734951	0.0142252	0.865341	0	0	1.75221	1.81601	2.89115	4.915	0.932183	3.99829	8.02958	2.82259	2.3576
ENSG00000136147	PHF11	protein_coding	37.4965	-0.126567	0.208246	0.445598	0.740101	-0.9506	0.268294	0.000187166	0.000636753	-2.00905	0.335221	5.66339e-10	2.1416e-09	55.3818	68.6977	48.1799	42.053	56.2962	53.0044	24.575	24.2368	36.9842	16.0592	12.7017	11.788
ENSG00000248476	BACH1-IT1	lncRNA	3.249	-0.0579804	0.321995	0.628151	0.853937	-0.624088	0.732646	0.194696	0.306455	-0.255406	0.674155	0.616121	0.691677	4.32671	5.59167	3.38104	4.38052	0.908003	4.81858	2.949	1.86437	0.999574	4.58833	2.82259	2.3576
ENSG00000228817	BACH1-IT2	lncRNA	3.97979	0.260193	0.455494	0.0671381	0.24133	1.3559	0.971523	0.0320849	0.067815	1.80865	0.98272	0.0139878	0.025655	0.865341	1.59762	0.845261	1.75221	6.35602	3.85486	5.898	3.72873	4.99787	10.3237	2.82259	4.71521
ENSG00000198743	SLC5A3	protein_coding	145.562	-0.286143	0.147543	0.0314329	0.140371	-1.30841	0.167306	1.78223e-15	1.72818e-14	-0.266731	0.155065	0.0808391	0.124767	211.143	182.927	185.112	172.593	144.372	143.594	93.3851	69.9137	66.9714	150.268	128.428	198.039
ENSG00000278903		lncRNA	1.48653	0.140793	0.369896	0.148256	NA	0.275466	0.755832	0.486904	0.618125	-0.245645	0.911131	0.588278	0.666793	0.865341	0.79881	0.845261	4.38052	1.81601	2.89115	1.966	1.86437	0.999574	0	1.4113	0
ENSG00000159259	CHAF1B	protein_coding	66.0502	0.122725	0.16893	0.404313	0.707677	-0.847594	0.207763	2.5052e-05	9.67018e-05	-0.884783	0.217953	3.21385e-05	8.42415e-05	79.6114	88.6679	80.2998	90.2387	86.2603	101.19	39.32	46.6091	48.9791	35.5596	38.105	57.7613
ENSG00000236532	LINC01695	lncRNA	2.44493	0.237237	0.458773	0.0103302	0.0596215	4.6506	2.38358	0.000378417	0.00122489	2.95349	2.36293	0.00745307	0.0144108	0	0	0	1.75221	1.81601	2.89115	6.88101	6.52528	1.99915	2.29416	2.82259	2.3576
ENSG00000235552	RPL6P27	transcribed_processed_pseudogene	124.025	-0.0505306	0.150323	0.707904	0.891624	0.351845	0.160567	0.0255562	0.0555563	0.383276	0.164972	0.0183996	0.0329727	109.033	106.242	110.729	119.15	98.0643	94.4442	123.858	142.624	152.935	120.444	183.468	127.311
ENSG00000233997	LINC01425	lncRNA	1.28637	-0.00264575	0.341855	0.947938	NA	1.99843	3.09435	0.0162867	0.0372759	2.34109	2.76721	0.0188344	0.0336719	0	0	0	0	0	0	1.966	2.79655	2.99872	3.44125	4.23389	0
ENSG00000273355		lncRNA	0.917829	-0.0279083	0.3361	0.688195	NA	-0.115915	0.755059	0.738149	NA	-0.427442	0.981104	0.357945	0.447437	3.46137	0.79881	0	1.75221	0.908003	0	0.983001	0.932183	0.999574	0	0	1.1788
ENSG00000260302	LINC01882	lncRNA	1.75098	-0.00182188	0.341904	0.945767	NA	-0.0106085	0.8422	0.910358	0.939544	5.35585	2.73196	0.000400898	0.000930987	0	0	0	0	0	0	0	0	0	6.88249	7.05648	7.07281
ENSG00000156304	SCAF4	protein_coding	162.335	0.108969	0.1412	0.395146	0.701245	0.234616	0.150306	0.112653	0.197025	1.85338	0.140412	2.20924e-40	2.49672e-39	108.168	90.2655	82.8356	97.2476	104.42	106.009	107.147	103.472	121.948	334.948	376.816	314.74
ENSG00000023516	AKAP11	protein_coding	400.134	0.148013	0.0970194	0.112203	0.342055	0.101945	0.100197	0.304108	0.435906	0.143066	0.102363	0.159911	0.226273	397.192	336.299	385.439	432.796	409.509	405.724	408.928	405.5	386.835	474.892	382.461	376.038
ENSG00000204899	MZT1	protein_coding	236.213	0.139809	0.127728	0.237038	0.536378	0.656131	0.131638	4.3696e-07	2.13805e-06	0.611887	0.13435	4.33859e-06	1.23376e-05	205.086	175.738	160.6	217.274	173.429	213.945	304.73	283.384	271.884	321.183	224.396	282.912
ENSG00000120685	PROSER1	protein_coding	247.288	0.0945719	0.111269	0.361532	0.67075	0.677791	0.112276	1.1563e-09	7.29856e-09	0.979567	0.112877	2.52013e-18	1.43308e-17	175.664	179.732	168.207	196.247	185.233	182.142	298.832	279.655	263.887	370.508	344.356	322.992
ENSG00000101557	USP14	protein_coding	163.517	0.14542	0.136392	0.243728	0.544536	-0.25123	0.148587	0.0849601	0.155786	0.144254	0.148411	0.327576	0.415752	154.031	158.963	169.897	196.247	180.693	165.759	137.62	120.252	145.938	225.975	159.476	147.35
ENSG00000235957	COX7CP1	processed_pseudogene	0.896765	0.0441191	0.33936	0.50923	NA	0.147455	0.775619	0.656463	NA	0.136009	0.90574	0.748274	0.805353	0	0.79881	0.845261	1.75221	0	1.92743	0.983001	1.86437	0	0	1.4113	1.1788
ENSG00000275226	LINC00547	lncRNA	4.74766	2.70267	1.49742	0.00337351	0.0242749	2.35192	1.43504	0.00884321	0.0217469	4.38365	1.37102	0.000110439	0.000274079	0	0.79881	0	3.50442	2.72401	7.70973	5.898	2.79655	1.99915	9.17666	14.113	8.25161
ENSG00000136149	RPL13AP25	processed_pseudogene	1.66772	0.00792121	0.331584	0.921082	NA	0.657651	0.883241	0.168701	0.273179	-0.147371	0.853131	0.761541	0.815639	0.865341	0.79881	1.69052	0	2.72401	0.963716	2.949	3.72873	3.99829	2.29416	0	0
ENSG00000133116	KL	protein_coding	5.57659	2.44225	1.27678	0.00462952	0.0312271	1.39966	1.16825	0.0433269	0.0878845	3.89955	1.14469	0.000182433	0.00044121	0	1.59762	0	11.3894	2.72401	3.85486	4.915	3.72873	0.999574	16.0592	16.9355	4.71521
ENSG00000283633		lncRNA	4.01473	-0.04683	0.319086	0.703139	0.889458	-0.194375	0.601238	0.649025	0.758165	0.221765	0.637187	0.659106	0.728763	3.46137	3.99405	5.07157	1.75221	4.54002	3.85486	4.915	4.66091	0	3.44125	4.23389	8.25161
ENSG00000273284		lncRNA	2.13499	0.00693726	0.331588	0.92937	0.978961	0.646409	0.878357	0.173889	0.279948	0.591269	0.902427	0.283533	0.3676	0	1.59762	1.69052	2.62831	0.908003	0	2.949	7.45746	0	3.44125	1.4113	3.5364
ENSG00000235609		lncRNA	7.54487	-0.0709252	0.294716	0.647423	0.862566	-0.292605	0.470125	0.453653	0.587726	-2.67965	0.916654	0.00090834	0.00201289	11.2494	11.1833	10.9884	14.0177	6.35602	7.70973	6.88101	11.1862	6.99702	1.14708	2.82259	0
ENSG00000083535	PIBF1	protein_coding	102.088	0.345112	0.164212	0.0177256	0.0906936	-0.0515746	0.171846	0.758265	0.838058	0.302451	0.173127	0.0759049	0.118053	100.38	89.4667	81.1451	134.92	100.788	121.428	80.6061	94.1505	85.9633	126.179	115.726	94.3041
ENSG00000213885	RPL13AP7	transcribed_processed_pseudogene	7.78558	-0.0535241	0.295307	0.726357	0.9002	0.189855	0.458572	0.623966	0.73834	-0.280603	0.52268	0.531518	0.613898	7.78807	8.78691	7.60735	4.38052	7.26402	9.63716	9.83001	11.1862	7.99659	4.58833	8.46777	5.89401
ENSG00000093072	ADA2	protein_coding	3.38071	-0.0113652	0.316031	0.921663	0.977123	0.00370292	0.589139	0.995029	0.996408	-0.522453	0.748089	0.33712	0.426024	3.46137	4.79286	3.38104	2.62831	3.63201	4.81858	1.966	2.79655	6.99702	1.14708	1.4113	3.5364
ENSG00000228941	UBE3AP2	processed_pseudogene	NA	NA	NA	NA	NA	NA	NA	NA	NA	NA	NA	NA	NA	NA	NA	NA	NA	NA	NA	NA	NA	NA	NA	NA	NA
ENSG00000156261	CCT8	protein_coding	931.514	0.0614724	0.0742015	0.395811	0.701864	0.426088	0.0746772	1.00931e-08	5.86275e-08	1.1081	0.0738254	3.54542e-51	5.02508e-50	700.061	662.213	651.696	730.671	735.482	637.98	897.48	893.031	920.607	1531.36	1418.35	1399.24
ENSG00000176105	YES1	protein_coding	637.081	-0.030843	0.0859743	0.708115	0.891624	0.221193	0.0874954	0.0103286	0.0249614	1.08733	0.0858187	4.63757e-37	4.84752e-36	515.743	476.091	457.286	459.079	467.622	489.568	541.633	571.428	580.752	1149.38	978.028	958.365
ENSG00000151773	CCDC122	protein_coding	7.74469	0.118401	0.31743	0.442717	0.737735	-0.547542	0.577088	0.215799	0.332742	-0.0537746	0.543728	0.906107	0.929321	6.05739	11.1833	6.76209	5.25663	14.528	13.492	4.915	6.52528	1.99915	14.9121	1.4113	5.89401
ENSG00000136122	BORA	protein_coding	66.0694	-0.219772	0.189081	0.166513	0.435038	0.226536	0.194181	0.230474	0.350494	0.473894	0.19807	0.0145252	0.0265835	57.9779	60.7096	60.8588	50.8141	47.2162	49.1495	74.7081	62.4562	74.968	74.5604	101.613	77.8009
ENSG00000166974	MAPRE2	protein_coding	238.629	0.288849	0.129057	0.0153242	0.0810016	0.49665	0.130725	0.000119428	0.000418924	0.697432	0.132235	1.01932e-07	3.33225e-07	193.836	166.951	179.195	183.982	244.253	246.711	282.121	216.266	268.885	270.711	300.606	310.025
ENSG00000179611	DGKZP1	processed_pseudogene	11.8179	0.120759	0.278815	0.48966	0.769953	-0.74307	0.444693	0.0526079	0.103842	-2.68613	0.729331	6.192e-05	0.000157708	12.9801	16.775	19.441	26.2831	16.3441	17.3469	7.86401	7.45746	10.9953	1.14708	2.82259	2.3576
ENSG00000214269	LGMNP1	processed_pseudogene	5.87215	-0.0548771	0.336942	0.52224	0.790288	0.311174	0.704603	0.466919	0.600006	3.74597	0.934292	1.03862e-05	2.85503e-05	1.73068	0.79881	0.845261	0.876104	0.908003	0	2.949	2.79655	0	17.2062	35.2824	7.07281
ENSG00000154654	NCAM2	protein_coding	6.62749	0.201134	0.364664	0.209543	0.498298	0.671462	0.582995	0.135644	0.229734	1.0986	0.62351	0.0340225	0.0575018	3.46137	3.19524	4.22631	7.00883	4.54002	7.70973	6.88101	7.45746	6.99702	8.02958	7.05648	12.9668
ENSG00000263006	ROCK1P1	transcribed_unprocessed_pseudogene	1.0724	0.0875022	0.353918	0.156846	NA	0.548985	1.01187	0.146352	0.243928	2.18566	2.65996	0.0204499	0.0362718	0	0	0	0.876104	0.908003	0.963716	0.983001	1.86437	0	1.14708	1.4113	4.71521
ENSG00000134775	FHOD3	protein_coding	95.3446	0.210186	0.151818	0.122454	0.362723	-0.604464	0.172746	0.000337327	0.00110236	-0.849219	0.186231	3.47683e-06	9.95788e-06	108.168	132.602	97.205	128.787	147.096	126.247	74.7081	74.5746	69.9702	65.3837	59.2744	60.1189
ENSG00000122034	GTF3A	protein_coding	339.166	0.0426563	0.0962268	0.665659	0.871351	0.181256	0.0991747	0.0633064	0.121301	-0.919552	0.112937	2.68296e-16	1.396e-15	356.521	367.453	377.832	402.132	349.581	383.559	426.622	439.99	385.835	212.21	203.227	165.032
ENSG00000273199		lncRNA	NA	NA	NA	NA	NA	NA	NA	NA	NA	NA	NA	NA	NA	NA	NA	NA	NA	NA	NA	NA	NA	NA	NA	NA	NA
ENSG00000241973	PI4KA	protein_coding	234.075	0.135885	0.106561	0.181374	0.458238	0.0109116	0.111741	0.9108	0.939667	-0.0840496	0.116584	0.469479	0.55756	223.258	227.661	240.899	259.327	240.621	266.949	231.988	233.978	231.901	196.151	214.517	241.654
ENSG00000237527		lncRNA	4.11808	0.111654	0.362475	0.103062	0.323598	2.72656	2.32851	0.00675217	0.0171221	6.59495	2.48457	2.12055e-06	6.19038e-06	0	0	0	1.75221	0.908003	0	1.966	0	4.99787	9.17666	14.113	16.5032
ENSG00000198862	LTN1	protein_coding	535.745	0.146941	0.0934631	0.102142	0.32149	0.945845	0.0921633	4.68817e-25	7.59567e-24	1.68797	0.0907444	8.74592e-78	2.07801e-76	326.234	278.785	278.091	348.69	319.617	315.135	587.834	553.717	567.758	1025.49	925.81	901.783
ENSG00000187676	B3GLCT	protein_coding	160.698	0.209711	0.121727	0.0644944	0.234489	-0.0325494	0.128364	0.793483	0.865648	-0.645267	0.143281	5.27161e-06	1.48649e-05	172.203	173.342	163.981	207.637	207.025	184.07	175.957	170.589	150.936	106.679	101.613	114.344
ENSG00000234145	NAP1L4P3	processed_pseudogene	3.4482	-0.0427148	0.322903	0.709244	0.892394	0.407677	0.636344	0.361261	0.495534	0.0456887	0.676239	0.929119	0.946238	3.46137	3.19524	2.53578	2.62831	3.63201	0.963716	5.898	5.5931	3.99829	6.88249	1.4113	1.1788
ENSG00000277386		lncRNA	1.44032	0.0330296	0.338972	0.573253	NA	1.71357	1.79516	0.0226056	0.0498437	0.57356	1.03531	0.235599	0.315194	0	0	0.845261	0.876104	0	0.963716	3.932	0.932183	5.99744	1.14708	1.4113	1.1788
ENSG00000173141	MRPL57	protein_coding	170.682	0.0134536	0.120437	0.905573	0.973871	0.113199	0.127083	0.368062	0.502991	-0.847914	0.146052	4.39287e-09	1.57256e-08	182.587	186.922	192.72	169.964	212.473	185.997	199.549	213.47	195.916	95.2078	93.1455	120.238
ENSG00000272281	TPTE2P2	transcribed_unprocessed_pseudogene	0.728183	-0.0547943	0.341857	0.40342	NA	-0.269445	0.805931	0.433315	NA	-0.865889	1.35731	0.121497	0.178391	2.59602	1.59762	0.845261	0.876104	0.908003	0	0.983001	0.932183	0	0	0	0
ENSG00000142192	APP	protein_coding	1929.3	-0.0296136	0.0705927	0.664269	0.870321	0.395665	0.0713234	2.63951e-08	1.47214e-07	0.793081	0.0713751	8.45289e-29	6.91915e-28	1593.96	1509.75	1496.96	1620.79	1430.1	1449.43	2135.08	1837.33	2090.11	2517.85	2780.25	2690.02
ENSG00000230040	LINC00364	lncRNA	2.11277	0.0119861	0.325395	0.907674	0.97447	0.153375	0.663195	0.715718	0.805774	-0.58544	0.912263	0.295915	0.381155	3.46137	1.59762	1.69052	3.50442	0.908003	2.89115	0.983001	3.72873	3.99829	0	1.4113	1.1788
ENSG00000232380	ZDHHC20P4	processed_pseudogene	2.10326	-0.00405872	0.327469	0.957362	0.986	0.0833328	0.676552	0.839839	0.900028	-0.191922	0.794587	0.706688	0.769916	2.59602	3.99405	0	2.62831	2.72401	0.963716	2.949	2.79655	1.99915	4.58833	0	0
ENSG00000120690	ELF1	protein_coding	435.996	0.150372	0.112399	0.154853	0.418134	1.20711	0.109151	7.50353e-29	1.41346e-27	2.83358	0.10391	1.76324e-164	1.38077e-162	147.973	155.768	147.075	172.593	175.245	158.049	382.387	320.671	345.853	1167.73	1040.12	1018.48
ENSG00000283023	FRG1GP	unprocessed_pseudogene	4.98579	0.0599782	0.309913	0.670989	0.874643	-0.149951	0.547102	0.719072	0.80824	-0.0930633	0.593612	0.846047	0.882338	6.05739	4.79286	4.22631	5.25663	6.35602	6.74601	1.966	4.66091	5.99744	4.58833	5.64518	3.5364
ENSG00000185837	HDHD5-AS1	lncRNA	0.808751	-0.0525097	0.341793	0.408483	NA	-0.158424	0.772889	0.632208	NA	-0.824418	1.33045	0.129113	0.188002	3.46137	0.79881	0.845261	1.75221	0	0	0.983001	1.86437	0	0	0	0
ENSG00000177663	IL17RA	protein_coding	68.3879	-0.287778	0.183253	0.0656195	0.237467	-1.11244	0.211929	6.12692e-08	3.29021e-07	-0.213262	0.195485	0.265217	0.347279	100.38	78.2834	87.0619	72.7167	70.8242	63.6053	40.303	33.5586	45.9804	63.0895	77.6213	87.2313
ENSG00000263627	PPP4R1-AS1	lncRNA	1.31931	-0.0116359	0.335085	0.866152	NA	0.37489	0.819017	0.338472	0.472893	-0.317333	0.948004	0.485277	0.572344	0	3.19524	0	2.62831	0	0	5.898	0.932183	1.99915	0	0	1.1788
ENSG00000180777	ANKRD30B	protein_coding	2.46879	0.206044	0.411714	0.084096	0.281785	1.05488	1.02743	0.0706857	0.133181	0.572892	0.888593	0.29611	0.381379	0.865341	0.79881	0.845261	2.62831	4.54002	2.89115	5.898	1.86437	2.99872	2.29416	2.82259	1.1788
ENSG00000128789	PSMG2	protein_coding	149.434	-0.0497746	0.126874	0.671769	0.874975	-0.398829	0.1394	0.00369401	0.00992155	-0.947205	0.154559	5.39271e-10	2.04089e-09	186.914	197.306	170.743	154.194	185.233	194.671	122.875	148.217	146.937	88.3254	105.847	91.9465
ENSG00000100181	TPTEP1	transcribed_unprocessed_pseudogene	13.458	-0.0202183	0.262996	0.901892	0.972905	-0.988646	0.449785	0.0115158	0.0274161	-1.38275	0.506195	0.00234286	0.00490987	20.7682	15.9762	21.9768	24.5309	11.804	20.238	10.813	8.38965	6.99702	9.17666	8.46777	2.3576
ENSG00000102804	TSC22D1	protein_coding	320.848	0.0439504	0.100979	0.649843	0.863365	0.238815	0.104049	0.0210836	0.046867	0.723327	0.103548	2.2453e-12	9.75228e-12	246.622	273.193	270.484	269.84	256.057	292.006	317.509	309.485	307.869	442.774	388.106	476.236
ENSG00000070371	CLTCL1	protein_coding	54.5853	0.0838648	0.184362	0.582564	0.826828	-0.163385	0.214756	0.432215	0.567894	-0.786547	0.244911	0.000906724	0.00200979	65.7659	56.7155	62.5493	79.7255	60.8362	59.7504	55.048	59.6597	48.9791	25.2358	46.5728	34.1852
ENSG00000257267	ZNF271P	transcribed_unitary_pseudogene	270.932	0.0336305	0.125224	0.77385	0.922127	0.503089	0.130535	9.56023e-05	0.000340307	1.18409	0.129374	2.68775e-20	1.66327e-19	196.432	204.495	164.826	177.849	178.877	225.51	261.478	270.333	275.882	510.452	421.977	363.071
ENSG00000214249	CTAGE11P	processed_pseudogene	10.7727	6.48863	2.30763	2.92067e-07	5.65287e-06	6.91881	2.35755	7.01319e-08	3.74832e-07	6.77342	2.35532	1.48736e-07	4.79805e-07	0	0	0	13.1416	14.528	10.6009	17.694	15.8471	13.994	12.6179	15.5243	15.3244
ENSG00000235532	LINC00402	lncRNA	5.554	-0.0404824	0.304851	0.771926	0.921063	-0.027167	0.511716	0.944746	0.960917	-0.709858	0.660936	0.17768	0.247742	5.19205	8.78691	5.91683	3.50442	4.54002	9.63716	4.915	8.38965	5.99744	4.58833	2.82259	2.3576
ENSG00000266237		lncRNA	1.13632	0.0350483	0.342549	0.587388	NA	1.82418	2.99084	0.0170595	0.0388478	1.24218	1.75662	0.0552248	0.0889675	0	0	0	0.876104	0	0	2.949	1.86437	2.99872	0	1.4113	3.5364
ENSG00000262001	DLGAP1-AS2	lncRNA	9.20158	-0.0704871	0.282511	0.665885	0.871351	-1.83728	0.599077	0.000388144	0.001253	-2.99275	0.812847	6.29706e-05	0.000160253	18.1722	14.3786	17.7505	18.3982	15.4361	9.63716	3.932	1.86437	5.99744	3.44125	1.4113	0
ENSG00000280348		TEC	1.12065	0.00574919	0.335258	0.929255	NA	0.036011	0.75544	0.913422	0.940708	0.284116	0.901342	0.544827	0.626268	1.73068	0	0.845261	0	0	2.89115	0	1.86437	0.999574	2.29416	2.82259	0
ENSG00000136111	TBC1D4	protein_coding	104.789	0.0436866	0.152856	0.755926	0.91245	-1.00228	0.186083	3.25291e-08	1.79657e-07	-0.586385	0.183135	0.0011364	0.00248516	120.282	141.389	133.551	170.84	112.592	126.247	73.7251	54.9988	64.9723	96.3549	70.5648	91.9465
ENSG00000229962		lncRNA	0.830231	0.0493357	0.341834	0.397488	NA	0.388319	0.869967	0.252825	NA	0.308078	0.964949	0.453316	0.542652	0.865341	0	0	0.876104	1.81601	0	0.983001	1.86437	0.999574	1.14708	1.4113	0
ENSG00000171189	GRIK1	protein_coding	1.56901	0.128622	0.367808	0.101806	NA	0.34592	0.834813	0.316781	0.449342	1.79879	1.62187	0.0285584	0.0492138	0.865341	0	0	2.62831	0.908003	1.92743	0	0.932183	1.99915	3.44125	1.4113	4.71521
ENSG00000226287	TMEM191A	transcribed_unprocessed_pseudogene	1.72019	0.0226317	0.330322	0.802838	NA	-0.287108	0.762119	0.468701	0.601868	-0.100945	0.810372	0.83783	0.875663	0.865341	1.59762	3.38104	2.62831	4.54002	0	0.983001	0.932183	0.999574	0	0	4.71521
ENSG00000277534		lncRNA	7.96352	-0.118556	0.304215	0.467383	0.754296	-0.7362	0.52374	0.0841443	0.154557	-0.779845	0.549832	0.0973882	0.146813	13.8455	10.3845	10.1431	11.3894	9.98803	4.81858	3.932	6.52528	6.99702	4.58833	7.05648	5.89401
ENSG00000078142	PIK3C3	protein_coding	359.494	-0.0187291	0.100453	0.845278	0.954116	0.109563	0.103914	0.290088	0.420244	1.50144	0.0981924	3.38116e-53	5.00752e-52	250.084	250.028	229.911	267.212	221.553	230.328	274.257	256.35	257.89	718.074	702.825	655.414
ENSG00000238121	LINC00426	lncRNA	4.26094	0.186356	0.408212	0.0250026	0.118187	5.30665	2.34644	5.3521e-05	0.000197883	5.79586	2.39326	1.77758e-05	4.77734e-05	0	0	0	3.50442	0.908003	0	5.898	3.72873	10.9953	10.3237	9.87907	5.89401
ENSG00000203416	FAM32BP	processed_pseudogene	NA	NA	NA	NA	NA	NA	NA	NA	NA	NA	NA	NA	NA	NA	NA	NA	NA	NA	NA	NA	NA	NA	NA	NA	NA
ENSG00000274602	PI4KAP1	transcribed_unprocessed_pseudogene	2.46791	0.245357	0.455296	0.0490478	0.193084	0.617374	0.88859	0.188625	0.298668	1.80522	1.26591	0.0296209	0.050798	0.865341	0	0.845261	5.25663	1.81601	2.89115	0.983001	1.86437	2.99872	5.73541	2.82259	3.5364
ENSG00000136158	SPRY2	protein_coding	273.422	1.05039	0.110382	2.02816e-22	1.41098e-20	1.30759	0.108841	9.88142e-34	2.27398e-32	0.383659	0.118856	0.00115078	0.00251399	154.896	155.768	164.826	311.017	322.341	365.248	392.217	401.771	390.833	205.328	204.638	212.184
ENSG00000224117	PTPN2P2	processed_pseudogene	8.99154	3.20001	1.33419	0.00107808	0.00935419	5.30389	1.29152	2.48924e-06	1.10232e-05	4.71464	1.29753	2.21827e-05	5.91266e-05	0.865341	0	0	5.25663	6.35602	4.81858	17.694	14.9149	20.991	8.02958	11.2904	17.682
ENSG00000120686	UFM1	protein_coding	573.887	0.0992476	0.0920706	0.258354	0.562462	0.590003	0.0931181	1.86418e-10	1.25627e-09	0.82053	0.0937469	1.58273e-18	9.09934e-18	450.843	429.76	404.88	482.733	443.105	458.729	616.341	687.019	637.728	860.312	747.987	667.202
ENSG00000142188	TMEM50B	protein_coding	91.0951	0.017445	0.160718	0.90327	0.97327	-0.156377	0.181238	0.376238	0.511379	-0.696691	0.200149	0.000369105	0.000861521	94.3222	111.035	104.812	106.885	110.776	97.3353	89.4531	107.201	79.9659	55.06	90.3229	45.9733
ENSG00000099917	MED15	protein_coding	352.782	-0.126424	0.109034	0.221289	0.514581	0.21173	0.111067	0.0557236	0.108984	1.05165	0.109083	3.11484e-22	2.07003e-21	257.872	289.169	273.865	240.053	251.517	254.421	282.121	315.078	355.848	488.657	608.268	616.513
ENSG00000205930	C21orf62-AS1	lncRNA	1.21745	0.11067	0.360276	0.122674	NA	0.558175	0.951509	0.152605	0.252293	0.525304	1.02186	0.261992	0.343834	0.865341	0	0	2.62831	1.81601	0.963716	0	1.86437	2.99872	2.29416	0	1.1788
ENSG00000265273	PGDP1	processed_pseudogene	1.44986	-0.0207076	0.335327	0.768377	NA	-0.25568	0.803959	0.458089	0.592283	1.12967	1.15935	0.0883098	0.134836	0.865341	0	1.69052	0.876104	0.908003	0	0	0.932183	0	4.58833	2.82259	4.71521
ENSG00000278932		lncRNA	1.60459	-0.0458487	0.33467	0.59235	NA	-0.0066711	0.694967	0.984248	0.988571	-0.246328	0.834264	0.622943	0.698007	2.59602	0	3.38104	1.75221	0	1.92743	1.966	1.86437	1.99915	0	1.4113	2.3576
ENSG00000263884	THOC1-DT	lncRNA	2.50975	0.196676	0.398716	0.111046	0.34043	-0.165374	0.711557	0.680773	0.782675	0.655597	0.840661	0.243234	0.323589	0.865341	0.79881	2.53578	3.50442	3.63201	5.7823	1.966	0	0.999574	3.44125	4.23389	2.3576
ENSG00000231231	LINC01423	lncRNA	1.59891	0.0112042	0.327999	0.904914	NA	0.00617342	0.68408	0.990566	0.993261	-0.771823	1.07402	0.171446	0.24028	1.73068	3.19524	0.845261	2.62831	1.81601	1.92743	1.966	0.932183	2.99872	1.14708	0	0
ENSG00000275895	U2AF1L5	protein_coding	3.72125	0.173401	0.380154	0.153205	0.41494	1.56659	0.983518	0.0190889	0.0429709	1.58137	0.971483	0.0251827	0.0438835	0.865341	0.79881	1.69052	1.75221	2.72401	4.81858	4.915	6.52528	4.99787	8.02958	2.82259	4.71521
ENSG00000261206	LINC00561	lncRNA	9.94434	0.0800234	0.35103	0.216295	0.508014	6.19214	2.34413	1.52699e-06	6.96242e-06	8.03071	2.52332	1.55501e-09	5.73713e-09	0	0	0	0.876104	0.908003	0	9.83001	6.52528	14.9936	35.5596	21.1694	29.47
ENSG00000102554	KLF5	protein_coding	639.584	0.714051	0.115611	1.25965e-10	3.96827e-09	2.34777	0.105847	9.02418e-110	9.70368e-108	3.6845	0.103295	1.702e-279	3.3671e-277	132.397	131.005	107.348	204.132	179.785	236.11	657.627	596.597	643.725	1625.42	1620.17	1540.69
ENSG00000080986	NDC80	protein_coding	172.792	-0.0320445	0.120217	0.774007	0.922127	-0.459935	0.13243	0.000423264	0.00135982	-0.66904	0.140476	1.52027e-06	4.49952e-06	215.47	200.501	208.779	225.159	198.853	184.07	153.348	141.692	155.934	151.415	129.839	108.45
ENSG00000121390	PSPC1	protein_coding	286.6	-0.0885456	0.134251	0.472711	0.758156	0.785697	0.135388	3.98354e-09	2.40196e-08	2.57671	0.128169	1.3078e-90	3.84645e-89	121.148	132.602	101.431	115.646	109.868	105.045	238.869	164.064	216.908	761.663	685.89	686.062
ENSG00000227354	RBM26-AS1	lncRNA	5.8392	0.134762	0.322009	0.391299	0.698254	-0.648552	0.609399	0.157824	0.25912	-0.353904	0.582234	0.461701	0.550526	7.78807	4.79286	6.76209	10.5133	7.26402	9.63716	2.949	2.79655	3.99829	3.44125	4.23389	5.89401
ENSG00000178127	NDUFV2	protein_coding	5.62081	0.173218	0.361212	0.229398	0.52584	0.668982	0.648317	0.155362	0.255775	1.31904	0.716653	0.0221226	0.0389848	1.73068	4.79286	1.69052	3.50442	7.26402	4.81858	4.915	8.38965	3.99829	10.3237	4.23389	11.788
ENSG00000088451	TGDS	protein_coding	69.6805	1.15505	0.201241	9.11176e-10	2.53333e-08	0.885554	0.201273	5.8502e-06	2.47329e-05	-0.165861	0.227719	0.452854	0.542271	44.1324	42.3369	50.7157	98.1237	108.96	110.827	98.3001	88.5574	71.9693	34.4125	46.5728	41.258
ENSG00000188681	TEKT4P2	transcribed_unprocessed_pseudogene	19.6148	-0.53089	0.366949	0.0271643	0.125776	-1.5441	0.413653	4.6666e-05	0.000173998	0.156032	0.324797	0.613906	0.689726	32.0176	21.5679	24.5126	14.0177	13.62	17.3469	9.83001	6.52528	7.99659	22.9416	29.6372	35.364
ENSG00000242553		lncRNA	1.07198	0.00576217	0.332759	0.944293	NA	-0.129097	0.747713	0.720728	0.809095	-0.462696	0.982244	0.337017	0.425958	2.59602	0	1.69052	1.75221	1.81601	0.963716	1.966	0.932183	0	1.14708	0	0
ENSG00000102755	FLT1	protein_coding	3.17256	0.0378209	0.338833	0.542226	0.802069	0.215533	0.792984	0.509998	0.638381	4.44497	1.43338	0.000139298	0.000341816	0.865341	0	0	0.876104	0	0.963716	0	0.932183	0.999574	9.17666	11.2904	12.9668
ENSG00000154889	MPPE1	protein_coding	26.442	0.130723	0.240752	0.458985	0.748494	0.14795	0.295174	0.591195	0.708927	-0.457034	0.334932	0.146619	0.209916	27.6909	28.7572	22.8221	41.1769	21.7921	29.8752	25.558	34.4908	28.9876	13.765	21.1694	21.2184
ENSG00000171873	ADRA1D	protein_coding	0.750636	0.00514952	0.335201	0.95007	NA	-0.137001	0.777519	0.66733	NA	-0.6379	1.1749	0.230861	0.309848	0.865341	0	2.53578	1.75221	0.908003	0.963716	0.983001	0	0.999574	0	0	0
ENSG00000280433		protein_coding	3.34804	-0.265207	0.442637	0.0866837	0.287906	-1.79159	0.991244	0.0108056	0.0259442	-1.26328	0.86199	0.0477246	0.0779352	6.92273	5.59167	9.29787	1.75221	1.81601	4.81858	0.983001	0.932183	1.99915	2.29416	1.4113	2.3576
ENSG00000232528		transcribed_unitary_pseudogene	2.34778	0.013171	0.323844	0.902316	0.972905	-0.203099	0.677411	0.626549	0.740504	-0.36746	0.79475	0.488585	0.575174	3.46137	1.59762	3.38104	2.62831	3.63201	2.89115	0	0.932183	4.99787	2.29416	0	2.3576
ENSG00000089012	SIRPG	protein_coding	NA	NA	NA	NA	NA	NA	NA	NA	NA	NA	NA	NA	NA	NA	NA	NA	NA	NA	NA	NA	NA	NA	NA	NA	NA
ENSG00000276649		lncRNA	1.66686	0.040891	0.328735	0.69041	NA	-1.01179	1.24446	0.0619949	0.119155	-0.997217	1.18275	0.102054	0.152988	1.73068	2.39643	3.38104	3.50442	2.72401	3.85486	0	0	0.999574	0	1.4113	0
ENSG00000238197	PAXBP1-AS1	lncRNA	5.19793	0.0597992	0.317965	0.644622	0.861756	0.36447	0.592032	0.403815	0.54005	0.910409	0.680414	0.0901503	0.137278	3.46137	3.19524	3.38104	5.25663	2.72401	4.81858	8.84701	5.5931	0.999574	5.73541	11.2904	7.07281
ENSG00000154642	C21orf91	protein_coding	822.675	2.61943	0.120613	1.24582e-105	8.05318e-103	3.37762	0.118441	9.75479e-180	2.67e-177	4.65678	0.116725	0	0	86.5341	71.8929	71.8472	487.114	492.138	443.309	785.418	799.813	816.652	2171.43	1867.14	1778.81
ENSG00000228809		lncRNA	2.96159	0.0379753	0.338948	0.540234	0.801107	2.71471	1.52091	0.00559858	0.0144628	3.46775	1.47936	0.00162226	0.00347806	0	0.79881	0	0	0	1.92743	2.949	5.5931	4.99787	10.3237	4.23389	4.71521
ENSG00000171984	SHLD1	protein_coding	4.75974	-0.02543	0.315018	0.838281	0.950734	-0.237408	0.603965	0.580619	0.699632	0.526475	0.647366	0.304793	0.391115	2.59602	6.39048	4.22631	1.75221	8.17203	1.92743	2.949	3.72873	2.99872	9.17666	1.4113	11.788
ENSG00000230479		lncRNA	7.40544	-0.319955	0.408571	0.10884	0.335694	-2.25334	0.684445	0.000160754	0.000552724	-1.91724	0.673739	0.0011143	0.00243968	15.5761	17.5738	12.6789	7.00883	11.804	6.74601	2.949	3.72873	0.999574	3.44125	2.82259	3.5364
ENSG00000125827	TMX4	protein_coding	492.053	0.307664	0.0919067	0.000524144	0.00501021	0.827926	0.0905946	3.509e-20	4.52141e-19	1.03805	0.0913039	3.25678e-30	2.77461e-29	342.675	313.932	312.747	397.751	396.797	417.289	595.698	563.971	568.757	739.868	628.026	627.122
ENSG00000159256	MORC3	protein_coding	263.297	0.0424898	0.11811	0.702734	0.889458	0.642731	0.119825	5.80797e-08	3.12358e-07	1.92119	0.114342	6.06414e-64	1.13065e-62	146.243	147.78	131.861	162.079	136.2	141.666	222.158	222.792	224.904	567.806	564.518	491.56
ENSG00000149346	SLX4IP	protein_coding	67.8381	-0.343171	0.188492	0.0320428	0.142235	-0.447369	0.194463	0.0177629	0.0403023	0.0523757	0.19112	0.782034	0.83037	83.0728	77.4846	71.8472	60.4512	51.7562	61.6778	57.997	59.6597	49.9787	91.7666	70.5648	77.8009
ENSG00000099953	MMP11	protein_coding	8.75032	0.0541373	0.283288	0.741958	0.907429	-0.513146	0.475731	0.195252	0.307067	-2.15018	0.759814	0.00114925	0.00251122	9.51875	11.9821	14.3694	14.8938	14.528	10.6009	7.86401	7.45746	6.99702	1.14708	5.64518	0
ENSG00000089199	CHGB	protein_coding	0.839259	0.00435251	0.336615	0.938069	NA	0.0334702	0.77162	0.911624	NA	0.411115	0.957537	0.390731	0.480439	0.865341	0.79881	0	0	0.908003	0.963716	0.983001	0.932183	0	3.44125	0	1.1788
ENSG00000134882	UBAC2	protein_coding	131.257	0.0307122	0.129264	0.792763	0.931807	-0.287928	0.142461	0.0405707	0.0830117	-0.787305	0.157772	4.51589e-07	1.39706e-06	142.781	156.567	161.445	144.557	152.545	176.36	123.858	126.777	124.947	76.8545	91.7342	96.6617
ENSG00000088812	ATRN	protein_coding	460.863	0.0182416	0.0986302	0.847404	0.954887	0.30538	0.101276	0.00238212	0.00670193	0.906486	0.100521	1.24775e-19	7.50169e-19	411.902	352.275	313.592	385.486	369.557	336.337	458.078	417.618	459.804	729.544	633.672	662.486
ENSG00000133119	RFC3	protein_coding	249.182	0.360795	0.123041	0.00159774	0.0130254	1.11183	0.11915	4.10839e-21	5.52218e-20	1.55693	0.11865	9.20511e-40	1.02977e-38	148.839	129.407	123.408	191.867	169.797	164.795	312.594	282.451	279.881	416.391	385.284	385.468
ENSG00000169548	ZNF280A	protein_coding	457.442	2.33231	0.688778	0.000108239	0.00125128	7.33682	0.630299	2.80047e-30	5.63996e-29	10.0546	0.632925	7.66363e-55	1.16813e-53	1.73068	0.79881	1.69052	11.3894	8.17203	7.70973	247.716	230.249	255.891	1655.24	1604.64	1464.07
ENSG00000159086	PAXBP1	protein_coding	117.253	-0.307092	0.196848	0.0616726	0.227158	-0.192429	0.200662	0.322491	0.455674	1.36924	0.193386	5.59772e-13	2.50246e-12	121.148	60.7096	86.2166	63.9556	64.4682	76.1336	64.878	78.3034	88.9621	282.182	224.396	195.681
ENSG00000184792	OSBP2	protein_coding	157.491	0.000749563	0.120848	0.999322	0.999513	-1.18971	0.143034	3.13744e-17	3.41227e-16	-2.65965	0.191551	1.72021e-44	2.13116e-43	258.737	246.033	224.839	247.061	218.829	264.058	117.96	92.2861	105.955	29.8241	39.5163	44.7944
ENSG00000125845	BMP2	protein_coding	15.8468	-0.0669685	0.286974	0.679435	0.878646	1.28785	0.431474	0.000837259	0.00257317	1.55831	0.434423	0.00010497	0.000261126	11.2494	6.39048	6.76209	6.13273	6.35602	8.67344	24.575	20.508	20.991	30.9712	31.0485	16.5032
ENSG00000152192	POU4F1	protein_coding	9.13074	-0.361048	0.431194	0.0863552	0.287123	-0.775553	0.496433	0.0607276	0.117054	-1.01589	0.545369	0.0308944	0.0527605	11.2494	18.3726	14.3694	6.13273	7.26402	10.6009	6.88101	10.254	4.99787	3.44125	11.2904	4.71521
ENSG00000125304	TM9SF2	protein_coding	773.794	0.0478993	0.0728972	0.500619	0.777359	0.573208	0.0725935	2.20165e-15	2.12461e-14	0.700247	0.0735128	1.24621e-21	8.10985e-21	637.757	594.315	569.706	608.016	632.878	624.488	883.718	906.082	896.618	1017.46	966.737	947.756
ENSG00000139737	SLAIN1	protein_coding	4.7686	0.0760106	0.345585	0.291295	0.599595	3.25162	1.37282	0.00154243	0.00449783	4.69337	1.35264	3.93903e-05	0.000102322	0	0.79881	0	0.876104	0.908003	0.963716	4.915	5.5931	5.99744	10.3237	12.7017	14.1456
ENSG00000166948	TGM6	protein_coding	NA	NA	NA	NA	NA	NA	NA	NA	NA	NA	NA	NA	NA	NA	NA	NA	NA	NA	NA	NA	NA	NA	NA	NA	NA
ENSG00000230366	DSCR9	lncRNA	3.21759	-0.0302806	0.337877	0.650657	0.863473	0.776328	0.962429	0.133299	0.226512	3.42856	1.22356	0.000977909	0.00215891	0	0	1.69052	0	0.908003	0	0.983001	4.66091	0.999574	11.4708	8.46777	9.43041
ENSG00000237594		lncRNA	1.83092	0.0699423	0.338644	0.447942	NA	0.528964	0.811002	0.244531	0.367512	0.0560203	0.820654	0.906252	0.929321	0	1.59762	1.69052	4.38052	0.908003	0.963716	1.966	3.72873	2.99872	1.14708	1.4113	1.1788
ENSG00000273148	LINC00653	lncRNA	6.4826	0.692714	0.863251	0.0215321	0.105478	0.500687	0.593959	0.259861	0.385798	0.767	0.647452	0.139011	0.20035	5.19205	3.99405	0.845261	8.76104	8.17203	12.5283	1.966	6.52528	8.99616	5.73541	5.64518	9.43041
ENSG00000237945	LINC00649	lncRNA	2.57535	0.0932563	0.339239	0.399414	0.704814	-0.569086	0.833499	0.219902	0.337661	-0.353079	0.79845	0.503298	0.588062	1.73068	2.39643	4.22631	4.38052	1.81601	8.67344	1.966	0	0.999574	0	0	4.71521
ENSG00000125898	FAM110A	protein_coding	12.9743	0.028744	0.261468	0.866857	0.962259	-0.602534	0.409842	0.0934128	0.16843	-2.22774	0.615874	7.55225e-05	0.000190699	16.4415	23.9643	14.3694	19.2743	20.8841	17.3469	9.83001	9.32183	13.994	3.44125	5.64518	1.1788
ENSG00000173404	INSM1	protein_coding	NA	NA	NA	NA	NA	NA	NA	NA	NA	NA	NA	NA	NA	NA	NA	NA	NA	NA	NA	NA	NA	NA	NA	NA	NA
ENSG00000230176	LINC01433	lncRNA	2.12659	0.165919	0.389689	0.0629603	0.230424	2.21369	1.66228	0.012691	0.0299212	1.17882	1.32755	0.0706399	0.110698	0	0.79881	0	0.876104	3.63201	1.92743	5.898	2.79655	2.99872	0	4.23389	2.3576
ENSG00000205726	ITSN1	protein_coding	546.895	0.201786	0.0911396	0.0213791	0.104961	0.995263	0.0889158	2.03955e-29	3.91963e-28	1.88901	0.0868459	1.38377e-105	5.00128e-104	276.044	295.56	260.34	314.521	332.329	318.99	570.14	521.09	576.754	1062.2	1052.83	981.941
ENSG00000232041	PSMD10P3	processed_pseudogene	NA	NA	NA	NA	NA	NA	NA	NA	NA	NA	NA	NA	NA	NA	NA	NA	NA	NA	NA	NA	NA	NA	NA	NA	NA
ENSG00000275632		lncRNA	2.84053	-0.010826	0.318758	0.921304	0.977123	-1.19024	1.06282	0.0536094	0.105486	-0.803094	0.867047	0.173751	0.242985	7.78807	2.39643	3.38104	6.13273	3.63201	2.89115	2.949	0	0	1.14708	1.4113	2.3576
ENSG00000182957	SPATA13	protein_coding	25.6449	1.57886	0.34208	2.70335e-07	5.28208e-06	-0.130094	0.345171	0.678567	0.781025	-0.32035	0.377341	0.361973	0.451485	25.9602	13.5798	12.6789	65.7078	53.5722	50.1132	19.66	12.1184	14.9936	17.2062	5.64518	16.5032
ENSG00000235036		processed_pseudogene	6.39098	0.0468699	0.308308	0.73542	0.904211	0.870344	0.59424	0.0603635	0.116466	0.258628	0.581807	0.590449	0.668931	4.32671	5.59167	3.38104	3.50442	5.44802	6.74601	11.796	4.66091	13.994	6.88249	5.64518	4.71521
ENSG00000228293		lncRNA	1.43373	-0.102972	0.359462	0.117034	NA	0.296272	0.768675	0.458626	0.592554	0.408302	0.888775	0.43273	0.522703	0	0.79881	2.53578	0	0	0	1.966	1.86437	2.99872	1.14708	0	5.89401
ENSG00000205181	LINC00654	lncRNA	11.4194	-0.258319	0.329607	0.179927	0.456064	-2.15377	0.542931	1.2325e-05	4.97988e-05	-2.9616	0.687482	3.97631e-06	1.13366e-05	19.0375	21.5679	28.7389	15.7699	15.4361	15.4195	3.932	7.45746	1.99915	3.44125	4.23389	0
ENSG00000088826	SMOX	protein_coding	152.811	-0.575973	0.163864	0.000108008	0.00124954	-1.00739	0.170611	1.66971e-09	1.03761e-08	1.12276	0.149026	2.52662e-14	1.2046e-13	138.455	162.158	121.718	87.6104	105.328	79.9884	71.7591	65.2528	69.9702	253.505	330.243	347.746
ENSG00000185686	PRAME	protein_coding	NA	NA	NA	NA	NA	NA	NA	NA	NA	NA	NA	NA	NA	NA	NA	NA	NA	NA	NA	NA	NA	NA	NA	NA	NA
ENSG00000132661	NXT1	protein_coding	58.8057	-0.376134	0.207175	0.0288079	0.131526	-0.434537	0.210062	0.0323057	0.0681939	-1.74087	0.264418	1.38838e-11	5.76262e-11	93.4569	75.0881	88.7524	52.5663	66.2842	67.4601	55.048	74.5746	56.9757	13.765	31.0485	30.6488
ENSG00000132640	BTBD3	protein_coding	192.092	-0.0201273	0.119284	0.853588	0.957455	-0.138391	0.127776	0.267069	0.393877	0.181923	0.128487	0.153818	0.218872	185.183	186.922	200.327	157.699	189.773	216.836	175.957	175.25	166.929	229.416	214.517	206.29
ENSG00000017797	RALBP1	protein_coding	400.427	0.00327312	0.0895002	0.981004	0.993749	0.0343058	0.0924727	0.704363	0.7996	0.103542	0.0945915	0.27041	0.352849	384.212	412.186	374.451	378.477	367.741	427.89	383.37	413.889	402.828	401.479	424.8	433.799
ENSG00000275004	ZNF280B	protein_coding	130.932	0.54952	0.18872	0.000924925	0.00821838	2.07404	0.170781	1.24552e-34	2.97622e-33	2.4639	0.170434	5.24745e-48	6.94511e-47	36.3443	49.5262	40.5725	60.4512	59.9282	75.1698	189.719	176.183	175.925	242.034	227.219	238.118
ENSG00000235625		lncRNA	NA	NA	NA	NA	NA	NA	NA	NA	NA	NA	NA	NA	NA	NA	NA	NA	NA	NA	NA	NA	NA	NA	NA	NA	NA
ENSG00000188811	NHLRC3	protein_coding	57.9906	0.155081	0.194263	0.335218	0.645153	-0.10618	0.22072	0.617605	0.73281	-1.49412	0.279559	3.23869e-08	1.09652e-07	84.8034	56.7155	61.7041	84.9821	59.0202	91.553	76.6741	56.8631	53.977	21.7946	25.4033	22.3972
ENSG00000100077	GRK3	protein_coding	31.3309	0.158359	0.245924	0.375738	0.684579	0.312443	0.295895	0.259298	0.385089	1.07763	0.299232	0.000163829	0.000398575	29.4216	19.1714	17.7505	33.292	28.1481	18.3106	30.473	27.9655	25.9889	56.207	47.984	41.258
ENSG00000260389	WBP11P1	transcribed_processed_pseudogene	0.877529	-0.0513064	0.340014	0.46812	NA	-0.236677	0.782908	0.508768	NA	-0.205238	0.883067	0.658087	0.728091	1.73068	1.59762	0.845261	0.876104	0.908003	0	0.983001	0	0.999574	0	1.4113	1.1788
ENSG00000167315	ACAA2	protein_coding	188.015	-0.114481	0.118429	0.300052	0.608259	-0.423387	0.127738	0.000804518	0.00248056	-0.405354	0.131916	0.00193129	0.00409854	220.662	220.472	221.458	224.283	182.509	198.525	172.025	159.403	159.932	193.857	158.065	144.993
ENSG00000213950	RPS10P2	processed_pseudogene	1.41225	0.0488802	0.337614	0.531125	NA	-0.0739982	0.754132	0.833638	0.896088	0.610158	0.966186	0.259999	0.341851	0.865341	1.59762	0	0	0.908003	3.85486	0.983001	0	0.999574	1.14708	4.23389	2.3576
ENSG00000089063	TMEM230	protein_coding	352.976	0.170386	0.0912339	0.0523818	0.202202	0.167967	0.0935863	0.0692314	0.130864	-0.587623	0.103577	1.18183e-08	4.11548e-08	336.618	366.654	376.141	386.362	420.405	418.253	413.843	396.178	405.827	256.946	235.686	222.793
ENSG00000272578		transcribed_unprocessed_pseudogene	1.20439	0.00166267	0.338245	0.947127	NA	0.313979	0.830938	0.346505	0.480843	1.5793	1.66875	0.0373894	0.0625342	0.865341	0	0	0	0.908003	0	0.983001	1.86437	0	2.29416	2.82259	4.71521
ENSG00000214266	STARP1	processed_pseudogene	3.03773	-0.00296922	0.341842	0.941914	0.980123	4.90591	2.4239	0.00022207	0.000744424	5.34069	2.46664	0.00010165	0.000253203	0	0	0	0	0	0	3.932	7.45746	4.99787	6.88249	8.46777	4.71521
ENSG00000230584	CCT5P2	processed_pseudogene	NA	NA	NA	NA	NA	NA	NA	NA	NA	NA	NA	NA	NA	NA	NA	NA	NA	NA	NA	NA	NA	NA	NA	NA	NA
ENSG00000065150	IPO5	protein_coding	2337.11	0.0579943	0.0584956	0.314011	0.622775	0.390023	0.0587511	2.83946e-11	2.05426e-10	1.10996	0.0582579	3.30438e-81	8.28032e-80	1728.95	1703.86	1652.49	1793.39	1750.63	1755.89	2177.35	2275.46	2218.05	3918.43	3522.59	3548.19
ENSG00000100325	ASCC2	protein_coding	196.397	0.252234	0.11517	0.0195289	0.0979853	0.0337297	0.119944	0.777092	0.852658	-0.162474	0.126738	0.196685	0.270449	174.799	206.892	188.493	230.415	236.989	223.582	195.617	192.03	196.916	158.297	187.702	165.032
ENSG00000243779		processed_pseudogene	3.00912	0.0204783	0.321259	0.855255	0.957732	-0.0806115	0.632729	0.846699	0.904767	-0.355787	0.756771	0.501269	0.586166	2.59602	4.79286	2.53578	0	3.63201	7.70973	2.949	1.86437	3.99829	3.44125	1.4113	1.1788
ENSG00000141380	SS18	protein_coding	753.538	-0.0528318	0.0725229	0.456553	0.74688	0.242224	0.0729429	0.000855443	0.0026237	0.663921	0.0728076	5.88364e-20	3.5925e-19	628.238	636.652	644.934	614.149	635.602	587.867	784.435	745.746	731.688	1035.82	1033.07	964.259
ENSG00000132639	SNAP25	protein_coding	2.66218	-0.0126073	0.31827	0.911899	0.974801	-0.479785	0.707753	0.294122	0.425047	-0.929336	0.923078	0.137418	0.198282	2.59602	3.19524	5.91683	3.50442	4.54002	2.89115	1.966	1.86437	1.99915	2.29416	0	1.1788
ENSG00000088876	ZNF343	protein_coding	33.8129	-0.131707	0.213866	0.433048	0.730611	-0.733494	0.270889	0.00406597	0.0108224	-0.958784	0.293682	0.000649418	0.00147174	48.4591	47.9286	41.4178	37.6725	44.4921	37.5849	25.558	28.8977	24.9893	26.3829	28.2259	14.1456
ENSG00000235698	PA2G4P2	processed_pseudogene	0.8379	0.00396166	0.336972	0.941369	NA	0.0362205	0.776178	0.902268	NA	0.382154	0.95966	0.41125	0.501007	0	0.79881	0.845261	0.876104	0	0.963716	0.983001	0	0.999574	4.58833	0	0
ENSG00000234241		processed_pseudogene	10.1093	0.0266549	0.280082	0.8702	0.962852	-0.182052	0.435664	0.62357	0.738046	0.00126344	0.455721	0.998799	0.999224	13.8455	7.18929	10.1431	14.0177	9.98803	8.67344	7.86401	10.254	7.99659	8.02958	12.7017	10.6092
ENSG00000101230	ISM1	protein_coding	5.76338	0.0314341	0.299654	0.832401	0.948363	-0.269056	0.526035	0.515645	0.64331	-0.758977	0.656024	0.148709	0.212633	6.92273	8.78691	5.07157	10.5133	5.44802	6.74601	6.88101	3.72873	4.99787	2.29416	4.23389	3.5364
ENSG00000125844	RRBP1	protein_coding	778.543	-0.260763	0.148748	0.0524895	0.202467	-0.908076	0.156015	3.00501e-09	1.82964e-08	-1.57372	0.160119	2.64744e-23	1.82658e-22	1236.57	1135.11	1128.42	1075.86	754.551	1010.94	617.324	583.546	638.728	313.154	383.872	464.448
ENSG00000231933	MYO18B-AS1	lncRNA	2.82448	-0.0188549	0.319917	0.865311	0.961746	-0.571404	0.751416	0.224731	0.343523	-1.39369	1.14639	0.060255	0.0961236	6.05739	4.79286	2.53578	2.62831	1.81601	7.70973	0	2.79655	2.99872	1.14708	1.4113	0
ENSG00000139734	DIAPH3	protein_coding	232.474	0.281026	0.118179	0.0110708	0.0629131	0.0457918	0.122224	0.706152	0.800441	0.0106046	0.12622	0.934944	0.950819	224.123	220.472	207.934	276.849	284.205	245.748	268.359	208.809	196.916	232.858	208.872	214.542
ENSG00000227813		processed_pseudogene	NA	NA	NA	NA	NA	NA	NA	NA	NA	NA	NA	NA	NA	NA	NA	NA	NA	NA	NA	NA	NA	NA	NA	NA	NA
ENSG00000221963	APOL6	protein_coding	153.268	-0.0548346	0.121424	0.633404	0.856351	-1.1023	0.141871	3.25764e-15	3.10879e-14	-2.44332	0.184382	1.11795e-40	1.27184e-39	241.43	230.856	235.828	244.433	226.093	207.199	97.3171	119.319	108.954	56.207	40.9276	30.6488
ENSG00000267156	TPMTP1	processed_pseudogene	NA	NA	NA	NA	NA	NA	NA	NA	NA	NA	NA	NA	NA	NA	NA	NA	NA	NA	NA	NA	NA	NA	NA	NA	NA
ENSG00000185721	DRG1	protein_coding	269.888	-0.0535327	0.108574	0.610512	0.844175	0.28095	0.111057	0.0110768	0.0264966	1.15237	0.107969	7.48126e-27	5.7695e-26	206.817	202.099	189.338	195.371	176.153	203.344	247.716	230.249	250.893	468.01	457.26	411.402
ENSG00000267652	NPM1P1	processed_pseudogene	NA	NA	NA	NA	NA	NA	NA	NA	NA	NA	NA	NA	NA	NA	NA	NA	NA	NA	NA	NA	NA	NA	NA	NA	NA
ENSG00000267627		lncRNA	1.58388	-0.0027096	0.341854	0.94691	NA	1.00073	1.51827	0.0445474	0.0900166	4.29625	2.69031	0.00230836	0.00484406	0	0	0	0	0	0	0.983001	0.932183	2.99872	10.3237	1.4113	2.3576
ENSG00000270112	ST8SIA5-DT	lncRNA	0.911744	-0.0325823	0.342403	0.699036	NA	0.161345	0.804926	0.585599	NA	0.942148	1.34894	0.0896811	0.136652	0.865341	0	0	0	0	0	0.983001	0	0.999574	5.73541	0	2.3576
ENSG00000101745	ANKRD12	protein_coding	221.166	-0.0817126	0.119844	0.464705	0.752707	-0.456495	0.130198	0.000381097	0.00123202	-0.0621519	0.129673	0.627836	0.701769	269.986	256.418	207.089	237.424	192.497	258.276	164.161	180.843	185.921	245.476	227.219	228.687
ENSG00000128283	CDC42EP1	protein_coding	155.747	-1.11213	0.141033	3.08507e-16	1.53403e-14	-2.78658	0.170009	2.98994e-61	1.39931e-59	-2.65733	0.176242	4.29217e-52	6.18612e-51	308.061	377.837	379.522	141.929	164.349	177.324	47.184	41.9482	63.9727	49.3245	55.0405	62.4765
ENSG00000100997	ABHD12	protein_coding	124.827	0.133662	0.137573	0.28808	0.596527	0.218982	0.145553	0.124123	0.213672	-0.0513112	0.154625	0.740228	0.799164	130.667	105.443	116.646	122.655	133.476	136.848	126.807	146.353	138.941	105.532	114.315	120.238
ENSG00000235954	TTC28-AS1	lncRNA	20.2248	0.0995553	0.243981	0.56933	0.818405	-0.947046	0.365741	0.0044748	0.0118123	-1.48732	0.423159	0.000162713	0.000396168	28.5563	29.556	24.5126	33.292	30.8721	29.8752	6.88101	18.6437	13.994	12.6179	5.64518	8.25161
ENSG00000134278	SPIRE1	protein_coding	214.577	-0.280438	0.115191	0.00906937	0.0534786	-0.819828	0.124951	2.68353e-11	1.94691e-10	0.536967	0.113553	2.08773e-06	6.10121e-06	216.335	246.832	209.625	180.477	180.693	183.106	116.977	135.167	124.947	321.183	340.122	319.455
ENSG00000100219	XBP1	protein_coding	258.472	-0.775535	0.108492	1.43157e-13	5.69471e-12	-0.901144	0.109353	9.05889e-17	9.57011e-16	-2.18785	0.134292	2.54739e-60	4.38422e-59	441.324	461.712	431.083	266.336	251.517	249.602	231.988	261.011	215.908	110.12	104.436	76.6221
ENSG00000125848	FLRT3	protein_coding	133.623	1.78498	0.217102	1.82691e-17	9.94481e-16	2.08181	0.213327	3.6202e-23	5.40041e-22	3.92723	0.202125	1.0682e-84	2.84359e-83	21.6335	21.5679	22.8221	72.7167	78.9963	83.8433	91.4191	86.693	107.954	367.066	324.598	324.17
ENSG00000229456	RLIMP1	processed_pseudogene	0.87684	0.0334556	0.342432	0.606377	NA	0.600523	1.06823	0.107745	NA	1.24966	1.83951	0.0506934	0.0823339	0	0	0	0	0.908003	0	0.983001	1.86437	0.999574	4.58833	0	1.1788
ENSG00000234354	RPS26P47	processed_pseudogene	4.80459	0.043271	0.313268	0.740875	0.907257	0.479642	0.589702	0.278542	0.407108	0.36669	0.620769	0.459251	0.548348	2.59602	4.79286	3.38104	4.38052	3.63201	4.81858	7.86401	5.5931	4.99787	6.88249	2.82259	5.89401
ENSG00000100225	FBXO7	protein_coding	380.848	-0.0449325	0.0931818	0.614985	0.8471	-0.0163241	0.096449	0.863866	0.915685	0.340526	0.0966716	0.00040245	0.000934359	379.885	371.447	330.497	323.283	345.949	377.777	360.761	361.687	346.852	485.216	453.026	433.799
ENSG00000089091	DZANK1	protein_coding	6.98538	-0.0784451	0.297657	0.613619	0.846299	-1.46998	0.661607	0.00579679	0.0149194	-1.32172	0.6561	0.016127	0.0292305	15.5761	8.78691	10.1431	7.88494	9.08003	11.5646	4.915	1.86437	2.99872	2.29416	2.82259	5.89401
ENSG00000136160	EDNRB	protein_coding	64.1431	1.20963	0.307911	7.80118e-06	0.000117161	2.70754	0.278005	3.63167e-23	5.41304e-22	3.31031	0.275498	5.78668e-34	5.51216e-33	10.3841	8.78691	18.5957	37.6725	26.3321	30.8389	76.6741	93.2183	83.9642	129.62	122.783	130.847
ENSG00000271216	LINC01050	lncRNA	2.99656	0.366997	0.686259	0.00352017	0.0250169	4.26474	2.32149	0.000643914	0.00201425	4.6528	2.34911	0.000366966	0.000857165	0	0	0	2.62831	1.81601	3.85486	2.949	2.79655	6.99702	5.73541	5.64518	3.5364
ENSG00000152484	USP12	protein_coding	500.785	0.186262	0.113699	0.0804788	0.272677	1.16015	0.11354	5.96056e-25	9.60549e-24	1.90496	0.112356	4.81812e-65	9.16516e-64	284.697	227.661	223.994	282.106	282.389	284.296	553.429	550.92	552.764	1102.35	867.947	796.87
ENSG00000136153	LMO7	protein_coding	1636.42	-0.0503645	0.0607319	0.400296	0.705237	-1.01939	0.0640739	2.34356e-57	1.00561e-55	-1.5834	0.0680086	2.40442e-120	1.08626e-118	2400.46	2211.9	2428.44	2368.99	2151.97	2269.55	1170.75	1158.7	1134.52	782.31	750.809	808.658
ENSG00000089195	TRMT6	protein_coding	222.079	0.181195	0.135262	0.144639	0.401059	1.46722	0.130332	5.83566e-30	1.15593e-28	2.30118	0.127396	1.64597e-73	3.65222e-72	99.5142	84.6739	85.3714	104.256	97.1563	109.864	255.58	242.368	253.892	469.157	409.276	453.839
ENSG00000152242	C18orf25	protein_coding	328.921	0.231686	0.105237	0.0200023	0.0997783	0.74029	0.104387	8.69207e-13	7.05401e-12	1.54132	0.10197	4.79018e-52	6.88803e-51	185.183	197.306	198.636	215.522	242.437	234.183	320.458	327.196	328.86	586.159	519.357	591.758
ENSG00000187792	ZNF70	protein_coding	38.0129	-0.340872	0.221986	0.0554927	0.210494	-1.69093	0.274379	1.66015e-10	1.12535e-09	-2.31046	0.326502	3.67934e-13	1.65946e-12	66.6313	71.0941	67.6209	49.9379	58.1122	42.4035	19.66	24.2368	16.9928	12.6179	12.7017	14.1456
ENSG00000214612	RPS19P1	processed_pseudogene	9.62258	-0.0652235	0.302919	0.663539	0.869659	0.715632	0.510056	0.0891557	0.162277	0.640857	0.522824	0.154443	0.219595	8.65341	7.18929	5.07157	2.62831	8.17203	6.74601	6.88101	13.9827	18.9919	10.3237	19.7581	7.07281
ENSG00000244625	MIATNB	lncRNA	9.28149	0.0121191	0.290113	0.938769	0.980123	-0.0233497	0.463136	0.950739	0.965405	0.274077	0.492975	0.525774	0.608536	6.92273	10.3845	8.45261	5.25663	12.712	8.67344	6.88101	9.32183	8.99616	4.58833	19.7581	9.43041
ENSG00000267374	MIR924HG	lncRNA	19.7172	0.0845564	0.239318	0.624226	0.851737	-0.893099	0.354601	0.00573369	0.0147843	-2.48907	0.51739	3.94619e-07	1.22647e-06	31.1523	27.9583	26.2031	34.1681	27.2401	33.7301	16.711	15.8471	9.99574	2.29416	4.23389	7.07281
ENSG00000198089	SFI1	protein_coding	59.5257	0.501801	0.224419	0.00689379	0.0432646	0.991827	0.218041	2.4896e-06	1.10232e-05	0.320698	0.232281	0.15636	0.221894	35.479	43.1357	43.9536	60.4512	63.5602	62.6415	79.6231	76.439	94.9595	43.5891	40.9276	69.5493
ENSG00000232645	LINC01431	lncRNA	1.59042	0.0903257	0.344543	0.344311	NA	-0.146949	0.729295	0.701445	0.797732	-0.234143	0.858084	0.631796	0.705148	1.73068	0.79881	1.69052	1.75221	5.44802	1.92743	0.983001	0.932183	0.999574	0	2.82259	0
ENSG00000088930	XRN2	protein_coding	710.277	0.109669	0.0776735	0.149006	0.408136	0.439808	0.0781453	1.54196e-08	8.81784e-08	0.895746	0.0778946	9.7624e-31	8.44338e-30	541.704	560.765	503.776	605.388	557.514	576.302	714.642	738.289	731.688	1069.08	961.092	963.081
ENSG00000267656		processed_pseudogene	NA	NA	NA	NA	NA	NA	NA	NA	NA	NA	NA	NA	NA	NA	NA	NA	NA	NA	NA	NA	NA	NA	NA	NA	NA
ENSG00000279332		TEC	0.93449	0.0382529	0.335838	0.625075	NA	-0.329357	0.834939	0.341676	NA	-0.330909	0.942648	0.452142	0.54166	1.73068	0.79881	0.845261	1.75221	1.81601	1.92743	0	0.932183	0	0	1.4113	0
ENSG00000154839	SKA1	protein_coding	209.982	-0.133721	0.116527	0.219875	0.512799	-0.136237	0.121784	0.257752	0.383266	0.0900055	0.123347	0.463035	0.55179	232.777	197.306	220.613	183.106	197.037	206.235	206.43	191.097	192.918	259.241	231.452	201.575
ENSG00000274849		lncRNA	3.27691	0.264529	0.464302	0.0591163	0.220041	1.41093	1.01692	0.0294606	0.062901	0.568559	0.839066	0.301477	0.387337	0	1.59762	1.69052	4.38052	2.72401	5.7823	8.84701	2.79655	3.99829	1.14708	2.82259	3.5364
ENSG00000125772	GPCPD1	protein_coding	67.6172	0.00665976	0.162399	0.962282	0.987023	-1.18648	0.208398	4.59172e-09	2.74935e-08	-1.67038	0.235976	5.24832e-13	2.35186e-12	98.6489	93.4608	104.812	104.256	103.512	90.5893	39.32	44.7448	42.9817	42.4421	18.3468	28.2912
ENSG00000152223	EPG5	protein_coding	697.832	0.0619571	0.0757957	0.40201	0.706477	-0.423858	0.0799275	9.85066e-08	5.17453e-07	-0.0721064	0.0799333	0.366365	0.455942	773.615	730.112	734.532	738.556	851.707	750.735	570.14	521.09	573.755	702.014	731.051	696.672
ENSG00000125870	SNRPB2	protein_coding	528.681	0.26177	0.100919	0.00647884	0.0411446	1.07211	0.0988754	8.88059e-28	1.61396e-26	1.93394	0.0971094	7.1729e-89	2.05813e-87	284.697	272.394	219.768	328.539	304.181	310.317	516.075	559.31	567.758	1070.23	987.907	923.001
ENSG00000236811	GAPDHP2	processed_pseudogene	0.829415	-0.0493442	0.339808	0.478718	NA	-0.113071	0.750003	0.747854	NA	-0.435475	0.977742	0.358314	0.447839	0.865341	2.39643	0.845261	0.876104	0.908003	0	0.983001	0.932183	0.999574	1.14708	0	0
ENSG00000152234	ATP5F1A	protein_coding	1247.07	-0.00457144	0.0610597	0.934301	0.980123	0.250075	0.0614069	4.49581e-05	0.000167901	0.245404	0.0625783	8.42119e-05	0.000211616	1100.71	1171.85	1148.71	1145.94	1130.46	1133.33	1382.1	1378.7	1311.44	1312.26	1383.07	1366.23
ENSG00000101003	GINS1	protein_coding	103.178	-0.262308	0.151655	0.0530741	0.20386	-1.7914	0.184577	5.50937e-23	8.08503e-22	-2.19773	0.207727	9.08998e-27	6.98435e-26	193.836	167.75	175.814	169.964	128.028	135.884	52.099	60.5919	38.9834	34.4125	39.5163	41.258
ENSG00000159261	CLDN14	protein_coding	27.409	2.8702	0.588704	1.59039e-07	3.25936e-06	4.46101	0.564615	1.14951e-15	1.12981e-14	3.782	0.575795	1.66526e-11	6.87692e-11	1.73068	0.79881	4.22631	26.2831	12.712	18.3106	49.15	54.9988	57.9753	25.2358	33.8711	43.6156
ENSG00000101474	APMAP	protein_coding	437.685	-0.0547337	0.0924282	0.537523	0.799687	0.229608	0.0941869	0.0140586	0.0327745	0.21319	0.0964438	0.0263011	0.0456546	417.094	405.795	399.809	374.973	365.017	434.636	488.551	440.922	507.783	456.539	445.969	515.136
ENSG00000157542	KCNJ6	protein_coding	595.796	-0.0779886	0.079735	0.314034	0.622775	-2.43313	0.0972576	7.43669e-139	1.21031e-136	-3.78099	0.130541	2.96739e-185	2.73378e-183	1153.5	1073.6	1020.23	1076.73	1040.57	948.297	211.345	189.233	198.915	79.1487	93.1455	64.8341
ENSG00000125864	BFSP1	protein_coding	NA	NA	NA	NA	NA	NA	NA	NA	NA	NA	NA	NA	NA	NA	NA	NA	NA	NA	NA	NA	NA	NA	NA	NA	NA
ENSG00000241837	ATP5PO	protein_coding	120.347	0.156965	0.14169	0.228086	0.524565	0.262734	0.149417	0.0743216	0.139002	-0.0445726	0.158874	0.777101	0.827001	100.38	120.62	114.11	125.283	120.764	134.92	145.484	137.031	121.948	122.738	95.9681	104.913
ENSG00000235315	RPL23AP69	processed_pseudogene	3.99587	0.0135869	0.323188	0.896877	0.971134	0.766453	0.772779	0.126426	0.217086	0.774338	0.792019	0.170879	0.239646	5.19205	1.59762	0	2.62831	0.908003	3.85486	10.813	4.66091	1.99915	6.88249	7.05648	2.3576
ENSG00000243406	MRPS31P5	transcribed_unprocessed_pseudogene	33.1717	-0.149147	0.217095	0.378132	0.687086	-0.733607	0.271562	0.00421052	0.0111775	-1.58234	0.328309	4.87793e-07	1.50535e-06	51.9205	46.331	46.4894	35.9203	51.7562	35.6575	32.439	24.2368	26.9885	11.4708	18.3468	16.5032
ENSG00000101639	CEP192	protein_coding	484.986	0.241853	0.0902417	0.00496802	0.0331074	0.497045	0.0905072	3.35383e-08	1.84998e-07	1.35678	0.0883042	1.4767e-53	2.19914e-52	312.388	302.749	327.116	346.937	380.453	399.942	452.18	447.448	433.815	855.724	767.745	793.333
ENSG00000120688	WBP4	protein_coding	109.253	0.0661158	0.148115	0.62004	0.849298	-0.0949766	0.164401	0.555279	0.678354	1.02406	0.156331	3.288e-11	1.33236e-10	90.8608	87.0703	81.9903	93.7432	101.696	79.0247	76.6741	82.0321	83.9642	190.416	175.001	168.569
ENSG00000282995	FRG1EP	unprocessed_pseudogene	1.2937	-0.0205712	0.335541	0.771158	NA	0.582039	0.890976	0.194722	0.306469	-0.00599844	0.86592	0.991362	0.994113	0.865341	0	1.69052	0.876104	0.908003	0	1.966	4.66091	1.99915	1.14708	1.4113	0
ENSG00000180440	SERTM1	protein_coding	2.09062	0.0714817	0.349022	0.263327	0.568189	-0.0154267	0.841504	0.908502	0.938853	5.51284	2.62042	0.000178189	0.000431391	0	0	0	0	0.908003	0.963716	0	0	0	3.44125	12.7017	7.07281
ENSG00000088766	CRLS1	protein_coding	138.328	-0.0107014	0.128734	0.94783	0.981946	0.128798	0.136517	0.341559	0.476027	0.116454	0.14171	0.407927	0.497797	131.532	136.596	129.325	136.672	123.488	134.92	142.535	154.742	137.941	147.974	151.009	133.205
ENSG00000132964	CDK8	protein_coding	135.273	0.0817541	0.131434	0.500933	0.777461	0.0425823	0.140997	0.759898	0.839349	0.170692	0.144589	0.233377	0.312669	123.744	137.395	122.563	148.938	130.752	130.102	135.654	137.963	121.948	142.238	155.243	136.741
ENSG00000232692		lncRNA	4.25869	0.577366	1.01956	0.0207892	0.102944	0.0961464	0.620691	0.819925	0.88614	-0.0161032	0.701991	0.97537	0.982164	2.59602	2.39643	2.53578	10.5133	2.72401	14.4557	2.949	4.66091	0.999574	1.14708	1.4113	4.71521
ENSG00000226298	RAD23BP3	processed_pseudogene	1.84309	0.147957	0.382186	0.0389781	NA	2.59276	2.62663	0.00949655	0.0232132	3.47062	2.50923	0.00472254	0.00945615	0	0	0	0.876104	0.908003	2.89115	2.949	4.66091	0	2.29416	2.82259	4.71521
ENSG00000182362	YBEY	protein_coding	29.347	-0.0448967	0.21301	0.787244	0.928769	-0.375445	0.269601	0.141272	0.237403	-1.67613	0.359071	1.0172e-06	3.05876e-06	32.883	43.9345	40.5725	32.4159	39.0441	40.4761	28.507	30.762	28.9876	10.3237	11.2904	12.9668
ENSG00000177596		lncRNA	1.94534	0.314144	0.579489	0.00318903	NA	1.73792	2.35603	0.0191103	0.0430084	2.80149	2.45676	0.00988694	0.0186786	0	0	0	3.50442	3.63201	2.89115	0.983001	2.79655	1.99915	0	2.82259	4.71521
ENSG00000139514	SLC7A1	protein_coding	247.705	-0.185078	0.108415	0.0702725	0.248862	-2.02149	0.131655	5.45435e-54	2.17512e-52	-2.39623	0.146713	9.39666e-61	1.63823e-59	412.768	410.588	467.429	345.185	398.613	377.777	106.164	85.7608	123.947	69.972	91.7342	82.5161
ENSG00000157538	VPS26C	protein_coding	150.216	-0.424222	0.128644	0.000409457	0.00406939	-1.5582	0.146229	3.28526e-27	5.79573e-26	-1.41813	0.150347	1.63422e-21	1.06018e-20	237.104	254.82	247.662	177.849	176.153	185.033	70.7761	82.9643	93.9599	86.0312	110.081	80.1585
ENSG00000125868	DSTN	protein_coding	581.558	0.0824383	0.0792214	0.284811	0.593972	0.098248	0.0812002	0.224285	0.343103	-0.359188	0.0860686	2.79733e-05	7.3849e-05	623.911	590.321	570.551	622.91	659.21	612.923	677.287	606.851	627.732	498.981	445.969	442.05
ENSG00000132664	POLR3F	protein_coding	96.0832	-0.125813	0.170896	0.394792	0.701011	0.547394	0.178434	0.00166741	0.00482489	1.43841	0.174273	5.66514e-17	3.03508e-16	70.0926	55.9167	62.5493	58.699	57.2042	52.0407	95.3511	105.337	77.9668	185.827	176.412	155.602
ENSG00000205622		lncRNA	49.913	4.60365	0.654865	1.59848e-12	5.93272e-11	5.95589	0.650066	1.12156e-19	1.40799e-18	5.34563	0.654043	4.25385e-16	2.19333e-15	1.73068	1.59762	0.845261	29.7875	45.4002	41.4398	97.3171	97.8792	91.9608	60.7954	74.7987	55.4037
ENSG00000279159		lncRNA	16.3534	0.294386	0.324463	0.142078	0.396723	0.270257	0.365275	0.412676	0.548887	-0.175174	0.402528	0.635274	0.70802	17.3068	15.1774	10.1431	15.7699	23.6081	24.0929	23.592	14.9149	14.9936	12.6179	9.87907	14.1456
ENSG00000230772	VN1R108P	unprocessed_pseudogene	1.05665	0.0883237	0.350668	0.239095	NA	0.349343	0.826331	0.35394	0.488134	-0.412309	1.05223	0.517147	0.600808	0	1.59762	0	4.38052	0.908003	0.963716	1.966	1.86437	0.999574	0	0	0
ENSG00000100354	TNRC6B	protein_coding	485.232	0.22911	0.0830521	0.0042905	0.0293487	-0.701209	0.0904819	5.88324e-15	5.51249e-14	0.0195358	0.0876095	0.821603	0.862348	506.225	526.416	495.323	586.99	630.154	588.83	315.543	288.044	332.858	485.216	553.228	513.957
ENSG00000125834	STK35	protein_coding	421.636	-0.00679822	0.101499	0.947238	0.981595	1.11127	0.0990428	1.27653e-29	2.47962e-28	1.76333	0.0978133	2.75143e-73	6.0693e-72	238.834	218.874	209.625	202.38	226.093	236.11	469.874	498.718	480.795	693.985	801.616	782.724
ENSG00000160294	MCM3AP	protein_coding	208.826	-0.0311364	0.11217	0.765747	0.917879	-0.49517	0.123472	4.9537e-05	0.000184019	0.0958725	0.120652	0.425061	0.51546	244.026	210.087	214.696	212.893	221.553	217.8	172.025	142.624	156.933	234.005	218.751	260.515
ENSG00000214185	XPOTP1	processed_pseudogene	1.86328	0.0490339	0.333336	0.594905	NA	0.166549	0.705684	0.678473	0.781025	0.23207	0.806351	0.648507	0.719818	0.865341	3.19524	0	1.75221	2.72401	1.92743	3.932	0.932183	0.999574	3.44125	1.4113	1.1788
ENSG00000125246	CLYBL	protein_coding	1.21364	0.0690207	0.339827	0.437422	NA	-0.454934	0.880293	0.23164	0.351971	-0.483895	0.975869	0.324799	0.412786	0.865341	1.59762	1.69052	2.62831	1.81601	3.85486	0	0.932183	0	0	0	1.1788
ENSG00000278383		lncRNA	0.785762	0.00487509	0.335458	0.941361	NA	0.0465815	0.75857	0.890577	NA	-0.193921	0.927674	0.640813	0.713009	0	1.59762	0.845261	1.75221	0.908003	0	0.983001	0.932183	0.999574	0	1.4113	0
ENSG00000188559	RALGAPA2	protein_coding	75.5831	-0.236917	0.178441	0.117853	0.353308	-0.0461945	0.184461	0.796385	0.868185	0.105113	0.18926	0.569806	0.649577	81.3421	81.4786	71.8472	58.699	57.2042	75.1698	79.6231	81.0999	65.9719	79.1487	98.7907	76.6221
ENSG00000276527		lncRNA	1.02707	-0.0174737	0.333144	0.81199	NA	-0.365562	0.825732	0.334809	0.469408	-1.13466	1.59366	0.0753343	0.117282	1.73068	3.19524	0.845261	1.75221	0.908003	1.92743	1.966	0	0	0	0	0
ENSG00000276672		lncRNA	26.2425	0.492992	0.383205	0.0379455	0.161278	0.666452	0.370486	0.0454061	0.0915164	2.07348	0.364932	2.77444e-09	1.00662e-08	19.9028	7.18929	8.45261	27.1592	11.804	22.1655	21.626	17.7115	20.991	48.1775	57.8631	51.8673
ENSG00000280734	LINC01232	lncRNA	25.8996	0.545614	0.350433	0.021634	0.105833	0.949447	0.334045	0.002075	0.00591245	0.983379	0.341662	0.00222627	0.00468381	18.1722	14.3786	12.6789	22.7787	25.4241	29.8752	25.558	36.3551	30.9868	37.8537	36.6937	20.0396
ENSG00000215417	MIR17HG	lncRNA	16.1629	0.0118405	0.276936	0.941853	0.980123	1.05854	0.42453	0.00484471	0.012695	1.40237	0.428723	0.000392495	0.000912826	9.51875	3.99405	13.5242	7.88494	8.17203	11.5646	24.575	18.6437	18.9919	24.0887	21.1694	31.8276
ENSG00000214093		processed_pseudogene	1.36297	0.0663073	0.34773	0.285467	NA	1.29437	1.98143	0.0279008	0.0599604	2.89787	2.66983	0.0104785	0.0197052	0	0	0	0.876104	0	0.963716	0	1.86437	3.99829	2.29416	2.82259	3.5364
ENSG00000102471	NDFIP2	protein_coding	467.115	0.425408	0.0950004	3.16914e-06	5.14289e-05	1.23372	0.0909747	2.45056e-42	7.39055e-41	1.81614	0.089987	3.72402e-91	1.10046e-89	232.777	220.472	225.685	313.645	312.353	296.825	537.701	513.633	552.764	820.164	814.317	765.042
ENSG00000100100	PIK3IP1	protein_coding	4.97679	0.0201712	0.299584	0.894524	0.970282	-2.17902	0.912836	0.00270766	0.00751481	-2.70121	1.09443	0.00356798	0.00728955	8.65341	9.58572	7.60735	9.63715	9.98803	7.70973	0.983001	0	2.99872	1.14708	1.4113	0
ENSG00000150907	FOXO1	protein_coding	151.324	0.607811	0.170187	8.11915e-05	0.000976353	1.73626	0.157066	4.04991e-29	7.70933e-28	2.43541	0.154489	1.10332e-56	1.75569e-55	51.0551	49.5262	58.323	78.8494	83.5363	89.6256	194.634	170.589	171.927	291.359	293.549	282.912
ENSG00000100036	SLC35E4	protein_coding	76.5135	-0.876038	0.196646	1.09903e-06	1.95308e-05	-0.865072	0.192623	3.85259e-06	1.6726e-05	-0.399868	0.18866	0.0306861	0.0524477	91.7262	104.644	130.17	56.0707	55.3882	58.7867	52.099	63.3884	59.9744	68.8249	87.5003	89.5889
ENSG00000224418	STK24-AS1	lncRNA	1.92365	-0.137431	0.367058	0.160892	NA	-0.623623	0.866226	0.183241	0.291686	-0.763021	0.965743	0.191606	0.264471	6.92273	0.79881	4.22631	0.876104	2.72401	0	1.966	1.86437	0	2.29416	1.4113	0
ENSG00000198646	NCOA6	protein_coding	187.15	-0.267084	0.118701	0.0168209	0.0873068	-1.0787	0.133386	2.64854e-16	2.71851e-15	0.163916	0.120802	0.171841	0.240709	213.739	230.856	213.851	174.345	197.037	166.723	105.181	103.472	99.9574	246.623	265.324	228.687
ENSG00000136152	COG3	protein_coding	241.877	0.262387	0.117376	0.016904	0.0876069	0.535306	0.118254	4.78724e-06	2.04932e-05	1.1557	0.116747	2.24118e-23	1.55027e-22	161.819	158.963	169.897	200.628	176.153	222.618	235.92	244.232	234.9	392.302	337.3	367.786
ENSG00000263846	CIAPIN1P	processed_pseudogene	2.05253	-0.0201769	0.334907	0.784231	0.926904	0.7634	0.964425	0.126867	0.217733	1.0394	1.08965	0.106844	0.159275	0	0.79881	1.69052	0	0	1.92743	3.932	1.86437	3.99829	6.88249	0	3.5364
ENSG00000172361	CFAP53	protein_coding	3.57096	0.109222	0.34855	0.296102	0.604041	0.0765095	0.694583	0.844047	0.902944	2.50599	1.03067	0.00234639	0.00491671	0	2.39643	0.845261	3.50442	0	3.85486	1.966	0	1.99915	8.02958	8.46777	11.788
ENSG00000156273	BACH1	protein_coding	622.768	0.056125	0.0803396	0.475235	0.76063	0.674792	0.0798265	1.97566e-17	2.17624e-16	0.925814	0.0803176	6.22414e-31	5.42059e-30	453.439	464.907	428.547	451.194	481.242	471.257	747.081	683.29	727.69	903.901	828.43	832.234
ENSG00000141425	RPRD1A	protein_coding	210.98	-0.115251	0.115213	0.288639	0.596821	-0.628923	0.12556	3.728e-07	1.83605e-06	-1.40968	0.142395	1.57464e-23	1.09323e-22	331.426	262.01	271.329	289.114	261.505	239.002	185.787	192.03	175.925	103.237	121.371	99.0193
ENSG00000184381	PLA2G6	protein_coding	6.01437	0.00798627	0.295809	0.960715	0.986467	-0.830248	0.622579	0.0799861	0.148094	-0.704685	0.616916	0.162794	0.229799	6.05739	7.18929	10.9884	8.76104	6.35602	9.63716	3.932	4.66091	1.99915	4.58833	5.64518	2.3576
ENSG00000197934	CYYR1-AS1	lncRNA	2.12141	0.0711059	0.332466	0.515686	0.787043	-0.354874	0.732743	0.408649	0.545124	-0.69963	0.948298	0.233688	0.313017	3.46137	2.39643	1.69052	5.25663	5.44802	0.963716	0.983001	0.932183	1.99915	1.14708	0	1.1788
ENSG00000244676		lncRNA	2.28162	0.0600412	0.339769	0.44885	0.742373	1.16399	1.21052	0.0615111	0.118313	1.74936	1.31929	0.0337277	0.05706	0	0.79881	0.845261	2.62831	0.908003	0	0.983001	2.79655	5.99744	2.29416	4.23389	5.89401
ENSG00000160310	PRMT2	protein_coding	323.258	-0.0479612	0.100205	0.624584	0.85185	-0.408836	0.106752	0.000105074	0.000371898	-1.53728	0.123988	7.51231e-36	7.61523e-35	408.441	454.523	404.88	406.512	420.405	397.051	311.611	338.382	299.872	110.12	176.412	150.887
ENSG00000136141	LRCH1	protein_coding	66.162	0.200538	0.174326	0.182658	0.460323	-0.851381	0.209436	2.72542e-05	0.000104532	-1.15713	0.229184	2.26034e-07	7.1977e-07	91.7262	83.875	75.2282	91.991	118.04	88.6619	39.32	52.2022	43.9812	40.1479	31.0485	37.7216
ENSG00000152214	RIT2	protein_coding	1.06742	0.0338522	0.342466	0.602299	NA	0.363637	0.902777	0.303708	0.43547	2.68696	3.10952	0.014254	0.0261254	0	0	0	0	0.908003	0	0	0.932183	0.999574	5.73541	4.23389	0
ENSG00000264350	SNRPGP2	processed_pseudogene	3.30661	0.0197496	0.317049	0.868975	0.962335	-0.1492	0.613809	0.725455	0.81208	-0.189196	0.685726	0.711305	0.774119	3.46137	5.59167	1.69052	4.38052	3.63201	3.85486	4.915	2.79655	0.999574	4.58833	1.4113	2.3576
ENSG00000263924		lncRNA	1.0631	-0.00767976	0.333866	0.905748	NA	-0.665114	1.11442	0.102011	0.18114	0.100636	0.853092	0.841562	0.878929	0	3.19524	0.845261	1.75221	1.81601	0	0	0	0	1.14708	2.82259	1.1788
ENSG00000250933	GAPDHP66	processed_pseudogene	NA	NA	NA	NA	NA	NA	NA	NA	NA	NA	NA	NA	NA	NA	NA	NA	NA	NA	NA	NA	NA	NA	NA	NA	NA
ENSG00000178726	THBD	protein_coding	2.47664	-0.277765	0.483385	0.0451211	0.182627	-3.3131	1.53275	0.00206008	0.00587271	-2.91181	1.50856	0.00460706	0.00924362	8.65341	6.39048	6.76209	2.62831	0	2.89115	0.983001	0	0	0	1.4113	0
ENSG00000101350	KIF3B	protein_coding	323.787	-0.062437	0.0925139	0.480705	0.764668	-0.382308	0.0983854	9.08306e-05	0.000324216	-0.389601	0.101785	0.000118863	0.000294013	362.578	374.642	379.522	354.822	373.189	337.301	257.546	295.502	300.872	291.359	275.203	282.912
ENSG00000101624	CEP76	protein_coding	36.2914	0.0233077	0.208616	0.888725	0.968774	-0.23834	0.260669	0.335506	0.47002	0.269748	0.259291	0.282279	0.3661	35.479	35.9464	35.501	33.292	43.5841	32.7663	23.592	36.3551	28.9876	44.7362	38.105	47.1521
ENSG00000152749	GPR180	protein_coding	184.138	0.304987	0.130401	0.0112974	0.0639433	0.0627571	0.134628	0.638898	0.750725	-0.305052	0.143624	0.0319928	0.0544385	173.068	182.129	180.886	232.168	189.773	256.348	178.906	201.351	179.923	134.209	173.589	127.311
ENSG00000214182	PTMAP5	transcribed_processed_pseudogene	16.0035	-0.0322741	0.255557	0.848227	0.955036	-0.426886	0.372747	0.201167	0.314638	-0.409296	0.390807	0.25568	0.337234	20.7682	19.1714	16.9052	14.8938	20.8841	18.3106	9.83001	13.0506	16.9928	8.02958	15.5243	17.682
ENSG00000228889	UBAC2-AS1	lncRNA	7.3912	0.291322	0.41638	0.117026	0.351985	0.93338	0.568291	0.0404078	0.0827159	0.334714	0.562678	0.476785	0.56456	4.32671	3.99405	5.07157	6.13273	9.08003	10.6009	10.813	9.32183	10.9953	9.17666	5.64518	3.5364
ENSG00000172296	SPTLC3	protein_coding	18.4495	-0.110426	0.246465	0.520515	0.789382	-1.22106	0.376631	0.000393956	0.00127063	-1.54476	0.419074	8.03736e-05	0.000202214	31.1523	28.7572	26.2031	21.9026	22.7001	29.8752	12.779	11.1862	9.99574	9.17666	7.05648	10.6092
ENSG00000139496	NUP58	protein_coding	952.311	-0.012958	0.0813593	0.868147	0.962335	0.518806	0.0820137	2.01811e-10	1.35478e-09	1.10942	0.081554	2.07142e-42	2.45308e-41	745.924	637.45	661.839	713.149	636.51	674.601	915.174	976.928	1045.55	1593.3	1398.59	1428.71
ENSG00000174448	STARD6	protein_coding	0.990541	0.00737879	0.332353	0.929161	NA	-0.255296	0.78221	0.487519	0.618649	-0.47032	0.979651	0.33337	0.422023	1.73068	0.79881	1.69052	1.75221	0.908003	1.92743	0	0.932183	0.999574	1.14708	0	0
ENSG00000236985		lncRNA	0.951095	0.0810807	0.352071	0.175269	NA	0.508385	0.987648	0.162138	NA	1.37509	1.97017	0.0441689	0.0726383	0	0	0	0.876104	0.908003	0.963716	1.966	0.932183	0	4.58833	0	1.1788
ENSG00000100294	MCAT	protein_coding	28.3279	-0.434756	0.280961	0.0353364	0.15286	-0.429531	0.275328	0.0979176	0.175154	-1.40192	0.33988	1.48729e-05	4.0306e-05	35.479	47.1298	41.4178	21.9026	26.3321	33.7301	32.439	25.1689	31.9864	14.9121	14.113	15.3244
ENSG00000102543	CDADC1	protein_coding	32.8825	0.181227	0.26228	0.320429	0.629337	0.891235	0.314153	0.00230505	0.00650839	2.22613	0.301161	3.12484e-14	1.48341e-13	13.8455	14.3786	15.2147	21.0265	19.0681	14.4557	23.592	34.4908	26.9885	68.8249	71.9761	70.7281
ENSG00000182541	LIMK2	protein_coding	35.5132	-0.545341	0.25131	0.00674965	0.0424459	-2.0353	0.299568	2.06196e-12	1.62661e-11	-2.05151	0.31838	2.98781e-11	1.21543e-10	70.0926	68.6977	65.0851	44.6813	42.6761	40.4761	16.711	15.8471	14.9936	8.02958	14.113	24.7548
ENSG00000274605	PCCA-DT	lncRNA	14.3634	0.123055	0.276355	0.483328	0.766976	0.398572	0.373902	0.236518	0.357667	-1.94405	0.61458	0.000455661	0.00105257	12.1148	14.3786	18.5957	18.3982	15.4361	21.2018	18.677	27.9655	15.9932	2.29416	1.4113	5.89401
ENSG00000277914	DDX6P2	processed_pseudogene	NA	NA	NA	NA	NA	NA	NA	NA	NA	NA	NA	NA	NA	NA	NA	NA	NA	NA	NA	NA	NA	NA	NA	NA	NA
ENSG00000101773	RBBP8	protein_coding	281.221	0.230277	0.104785	0.0214249	0.105152	0.355953	0.106517	0.000727601	0.00225379	0.176872	0.110954	0.108119	0.160949	227.585	248.43	256.959	279.477	294.193	296.825	308.662	339.315	293.875	303.977	269.557	255.8
ENSG00000125257	ABCC4	protein_coding	159.436	-0.0705332	0.121622	0.533735	0.796956	-0.623102	0.13601	3.3305e-06	1.45574e-05	-0.511432	0.139441	0.000208995	0.000502218	203.355	179.732	198.636	189.239	169.797	190.816	134.671	112.794	126.946	120.444	152.42	134.383
ENSG00000282826	FRG1CP	transcribed_unprocessed_pseudogene	30.6596	-0.116185	0.229153	0.500389	0.777359	-0.121134	0.275795	0.640589	0.752079	-0.969923	0.328342	0.00189274	0.00402082	43.2671	35.1476	34.6557	32.4159	38.1361	27.9478	31.456	37.2873	33.9855	29.8241	8.46777	15.3244
ENSG00000244627	TPTEP2	transcribed_unprocessed_pseudogene	3.64932	0.157473	0.352516	0.269199	0.575277	-1.31761	1.02452	0.0412017	0.0841979	-1.14275	0.943092	0.0839177	0.128947	6.05739	2.39643	5.07157	6.13273	9.98803	7.70973	0	0.932183	1.99915	1.14708	0	2.3576
ENSG00000233818		lncRNA	6.48044	-0.0285026	0.29225	0.848597	0.955081	-1.42105	0.674444	0.00803702	0.019994	-2.69016	0.935254	0.00105603	0.00232075	11.2494	9.58572	12.6789	7.00883	15.4361	8.67344	3.932	3.72873	1.99915	2.29416	0	1.1788
ENSG00000131069	ACSS2	protein_coding	62.4203	0.0072419	0.178407	0.963377	0.987502	-0.833804	0.223659	0.000108249	0.000382236	-1.20663	0.245177	3.91105e-07	1.21656e-06	95.1875	74.2893	81.9903	65.7078	102.604	84.807	43.252	39.1517	54.9766	28.6771	46.5728	31.8276
ENSG00000182670	TTC3	protein_coding	1269.59	0.071012	0.0632993	0.253664	0.556802	-0.0301432	0.064609	0.639025	0.750728	-0.947234	0.0698088	3.79806e-42	4.47248e-41	1463.29	1379.54	1451.31	1538.44	1513.64	1464.85	1364.4	1450.48	1388.41	797.222	733.874	689.599
ENSG00000185022	MAFF	protein_coding	104.308	-1.05933	0.189802	2.5637e-09	6.90508e-08	-0.793016	0.181387	7.22683e-06	3.01368e-05	0.630753	0.165704	0.00011081	0.000274926	96.9182	119.821	131.015	57.8229	52.6642	50.1132	55.048	64.3206	77.9668	153.709	206.049	186.251
ENSG00000168234	TTC39C	protein_coding	49.475	-0.234877	0.197732	0.150867	0.411562	-1.20005	0.240621	2.18519e-07	1.107e-06	-1.02125	0.244456	1.66096e-05	4.47862e-05	73.554	63.9048	81.9903	52.5663	63.5602	60.7141	38.337	28.8977	24.9893	29.8241	35.2824	40.0792
ENSG00000226471		lncRNA	1.07649	0.0880817	0.350746	0.231424	NA	0.0413822	0.76962	0.891529	0.930905	0.153268	0.906814	0.718194	0.78008	0	1.59762	0	1.75221	0.908003	3.85486	0.983001	0	0.999574	0	2.82259	0
ENSG00000169184	MN1	protein_coding	6.28067	-0.713306	0.698899	0.0195164	0.0979853	-2.72229	0.766379	5.75045e-05	0.000211658	-4.54777	1.32415	4.48543e-05	0.000115891	12.1148	21.5679	15.2147	6.13273	7.26402	5.7823	2.949	0.932183	1.99915	0	1.4113	0
ENSG00000250318		unprocessed_pseudogene	3.61065	0.190507	0.38335	0.158508	0.423469	0.167131	0.623556	0.696887	0.794326	-1.4614	1.30846	0.0495183	0.0805686	5.19205	3.19524	0.845261	2.62831	12.712	5.7823	3.932	1.86437	5.99744	0	0	1.1788
ENSG00000100353	EIF3D	protein_coding	778.31	0.000341311	0.0778068	0.99582	0.99896	0.00913008	0.0798335	0.909278	0.939064	0.118719	0.0809641	0.141199	0.203146	708.714	783.633	788.629	763.963	807.215	710.259	751.013	762.526	782.666	747.898	860.89	872.313
ENSG00000267097	SLC14A2-AS1	lncRNA	1.4346	0.0959408	0.356596	0.135935	NA	1.49368	2.21348	0.0234791	0.0515308	3.05784	2.56905	0.00826215	0.0158545	0	0	0	1.75221	0	0.963716	0.983001	1.86437	2.99872	2.29416	2.82259	3.5364
ENSG00000267774		lncRNA	20.8275	-0.121274	0.242537	0.489728	0.769953	-1.01301	0.345455	0.00141464	0.00415334	-3.21292	0.573561	6.37295e-09	2.25647e-08	30.2869	39.9405	32.9652	31.5398	25.4241	31.8026	19.66	10.254	17.9923	2.29416	4.23389	3.5364
ENSG00000083520	DIS3	protein_coding	1165.93	0.428641	0.098196	5.36546e-06	8.29908e-05	2.02872	0.0938891	2.32677e-104	2.32227e-102	2.88524	0.0930959	8.38738e-212	1.01046e-209	387.673	313.133	308.52	493.247	439.473	442.346	1261.19	1390.82	1481.37	2739.23	2411.9	2322.24
ENSG00000197046	SIGLEC15	protein_coding	13.3101	-0.129811	0.27728	0.459144	0.748546	-1.08046	0.441849	0.00543065	0.0140692	-2.35626	0.595144	1.76333e-05	4.74105e-05	19.0375	29.556	17.7505	18.3982	15.4361	20.238	6.88101	13.9827	6.99702	3.44125	5.64518	2.3576
ENSG00000128342	LIF	protein_coding	58.3341	-1.7238	0.205145	3.3161e-18	1.89838e-16	-2.23317	0.221068	9.23983e-25	1.47584e-23	-3.37993	0.298472	2.3843e-30	2.03869e-29	146.243	138.194	154.683	42.053	48.1242	38.5486	26.541	33.5586	30.9868	13.765	15.5243	11.788
ENSG00000228501	RPL15P18	processed_pseudogene	1.50625	0.03147	0.336243	0.65453	NA	0.523345	0.874053	0.225594	0.344639	0.893261	1.10391	0.141802	0.203887	0.865341	0	0.845261	0	1.81601	0.963716	0.983001	1.86437	2.99872	1.14708	4.23389	2.3576
ENSG00000133103	COG6	protein_coding	91.2692	0.00638949	0.152219	0.963909	0.987697	-0.484705	0.17544	0.00462312	0.0121673	-1.32299	0.204788	4.56619e-11	1.83487e-10	101.245	115.827	136.087	123.531	126.212	105.045	87.4871	91.3539	69.9702	52.7658	47.984	37.7216
ENSG00000078804	TP53INP2	protein_coding	72.32	0.154472	0.183771	0.320496	0.629386	-0.288832	0.213374	0.160994	0.263151	1.20073	0.198583	6.7959e-10	2.55854e-09	58.8432	42.3369	62.5493	56.9468	72.6402	58.7867	41.286	45.677	44.9808	125.032	146.775	111.986
ENSG00000166845	C18orf54	protein_coding	67.6	0.00158016	0.16473	0.992083	0.997872	-1.62516	0.222039	5.97176e-14	5.28564e-13	-2.52787	0.27693	1.36564e-20	8.55526e-20	121.148	111.833	92.9787	108.637	112.592	105.045	39.32	37.2873	25.9889	13.765	29.6372	12.9668
ENSG00000171456	ASXL1	protein_coding	157.156	-0.545046	0.133229	1.15657e-05	0.000167849	-1.84099	0.151304	9.00827e-35	2.16643e-33	-1.995	0.162639	3.20728e-35	3.19605e-34	270.852	311.536	277.246	208.513	184.325	181.179	91.4191	67.1172	78.9663	55.06	81.8551	77.8009
ENSG00000157557	ETS2	protein_coding	112.274	0.522629	0.167492	0.000512932	0.00491515	0.724802	0.164893	7.18892e-06	2.99995e-05	0.71153	0.16937	2.00092e-05	5.35153e-05	63.1699	78.2834	89.5977	107.761	128.936	108.9	118.943	124.912	143.939	135.356	128.428	119.059
ENSG00000238193	HADHBP1	processed_pseudogene	NA	NA	NA	NA	NA	NA	NA	NA	NA	NA	NA	NA	NA	NA	NA	NA	NA	NA	NA	NA	NA	NA	NA	NA	NA
ENSG00000102738	MRPS31	protein_coding	64.1206	0.0361102	0.177635	0.813106	0.939457	-0.00753747	0.203512	0.968117	0.977478	0.135781	0.209102	0.508633	0.592674	69.2273	61.5084	55.7872	69.2122	59.0202	64.569	77.6571	59.6597	47.9795	73.4133	60.6857	70.7281
ENSG00000232346		processed_pseudogene	3.00675	-0.0213239	0.321946	0.847523	0.954933	-0.410356	0.712296	0.357773	0.491832	0.308901	0.69998	0.551635	0.63297	6.05739	0	3.38104	2.62831	2.72401	2.89115	1.966	1.86437	0.999574	3.44125	4.23389	5.89401
ENSG00000273899	NOL12	protein_coding	8.69347	-0.0387938	0.29395	0.798493	0.933944	0.219501	0.463722	0.572695	0.692717	0.0170122	0.500697	0.970118	0.978816	12.9801	6.39048	5.91683	7.88494	9.08003	5.7823	13.762	7.45746	9.99574	13.765	4.23389	7.07281
ENSG00000134046	MBD2	protein_coding	544.256	0.010845	0.0974681	0.912224	0.974874	0.477111	0.0995633	1.36989e-06	6.29377e-06	0.626364	0.100555	3.79999e-10	1.45068e-09	449.112	444.138	425.166	454.698	425.853	448.128	585.868	634.816	621.735	800.664	677.422	563.467
ENSG00000183943	PRKX	protein_coding	106.251	-0.434549	0.149975	0.00147385	0.0121366	-1.58258	0.174222	2.68158e-20	3.46763e-19	-0.504154	0.156849	0.00111693	0.00244487	160.953	147.78	155.528	114.77	108.96	108.9	47.184	55.931	48.9791	110.12	122.783	93.1253
ENSG00000102802	MEDAG	protein_coding	39.7522	-0.99018	0.237231	3.11223e-06	5.06113e-05	-2.98592	0.310059	1.02094e-22	1.48139e-21	-5.72703	0.720188	3.05567e-15	1.52289e-14	98.6489	102.248	94.6692	49.0618	38.1361	53.0044	13.762	9.32183	12.9945	0	2.82259	2.3576
ENSG00000101846	STS	protein_coding	560.273	0.0227741	0.082706	0.783521	0.926519	-0.0980893	0.0856611	0.252958	0.377473	-0.760259	0.0924885	1.44168e-16	7.59388e-16	682.754	605.498	611.969	645.689	639.234	645.69	565.225	602.19	606.741	408.361	388.106	321.813
ENSG00000228107		lncRNA	0.772513	-0.023936	0.336805	0.708275	NA	-0.342748	0.858017	0.29518	NA	-0.362741	0.974663	0.387527	0.477273	1.73068	0	2.53578	1.75221	0.908003	0	0	0.932183	0	0	1.4113	0
ENSG00000134871	COL4A2	protein_coding	1569.95	0.0620552	0.0779654	0.407434	0.709978	0.273741	0.0794477	0.000524285	0.00166103	0.324068	0.0801192	4.51889e-05	0.000116723	1407.04	1377.15	1389.61	1539.32	1409.22	1420.52	1782.18	1554.88	1719.27	1510.71	1802.22	1927.34
ENSG00000160305	DIP2A	protein_coding	82.0253	-0.349472	0.168494	0.0184072	0.0933538	-1.02287	0.184512	1.33854e-08	7.6862e-08	-1.58794	0.209501	1.15494e-14	5.59208e-14	127.205	133.401	123.408	104.256	94.4323	90.5893	64.878	63.3884	56.9757	26.3829	45.1615	54.2249
ENSG00000067900	ROCK1	protein_coding	1717.69	0.352915	0.0804103	6.09791e-06	9.32968e-05	1.90495	0.0768013	1.35914e-136	2.13503e-134	3.0197	0.0757913	0	0	496.706	469.7	488.561	657.954	605.638	610.032	1714.35	1758.1	1993.15	4193.73	3706.06	3918.34
ENSG00000100242	SUN2	protein_coding	204.448	-0.124959	0.111472	0.234327	0.532808	-0.412467	0.119087	0.00046081	0.00147154	-1.05974	0.133292	1.05198e-15	5.33198e-15	239.7	279.583	263.721	225.159	227.001	260.203	208.396	186.437	190.919	118.149	118.549	135.562
ENSG00000277558		lncRNA	0.906123	-0.0334354	0.342448	0.689749	NA	0.392076	0.875057	0.252305	NA	0.793636	1.1997	0.132187	0.191932	0	0	0.845261	0	0	0	1.966	0	1.99915	2.29416	1.4113	2.3576
ENSG00000101384	JAG1	protein_coding	178.516	0.520787	0.165796	0.000473453	0.00458499	1.54377	0.157794	3.3052e-23	4.93866e-22	1.76894	0.15854	1.84345e-29	1.54118e-28	70.958	69.4965	100.586	135.796	93.5243	130.102	220.192	232.114	259.889	263.829	256.856	308.846
ENSG00000267279		lncRNA	32.035	0.154605	0.220386	0.36839	0.677479	-0.0354516	0.259545	0.884483	0.927379	-1.19226	0.332117	0.00015645	0.000381663	35.479	39.1417	32.9652	42.053	46.3082	38.5486	30.473	38.2195	35.9847	16.0592	19.7581	9.43041
ENSG00000152240	HAUS1	protein_coding	71.5343	0.232447	0.166734	0.111143	0.34043	-0.400149	0.186114	0.0266874	0.0577086	-1.90168	0.250559	9.8578e-15	4.78975e-14	80.4767	94.2596	91.2882	120.902	104.42	98.299	72.7421	65.2528	60.974	22.9416	26.8146	20.0396
ENSG00000237730	RPS5P8	processed_pseudogene	9.83871	0.268001	0.39561	0.139797	0.3934	0.453054	0.518624	0.276665	0.404922	0.802728	0.560378	0.0881895	0.134696	7.78807	6.39048	4.22631	14.0177	13.62	5.7823	1.966	16.7793	9.99574	6.88249	14.113	16.5032
ENSG00000182888	RPS27AP20	processed_pseudogene	NA	NA	NA	NA	NA	NA	NA	NA	NA	NA	NA	NA	NA	NA	NA	NA	NA	NA	NA	NA	NA	NA	NA	NA	NA
ENSG00000205542	TMSB4X	protein_coding	1821.55	0.044854	0.0656819	0.496013	0.774185	0.132176	0.0666857	0.0484464	0.0967696	-0.328362	0.0686152	1.56149e-06	4.6186e-06	1736.74	1982.65	1851.12	1835.44	1938.59	1977.55	2108.54	2115.12	1881.2	1453.35	1470.57	1507.69
ENSG00000133121	STARD13	protein_coding	227.91	-0.209605	0.111325	0.0501547	0.196193	-2.15784	0.136559	6.4782e-57	2.74072e-55	-3.72556	0.196126	6.13878e-81	1.53217e-79	456.9	377.837	436.155	346.061	404.061	336.337	104.198	89.4895	88.9621	26.3829	29.6372	38.9004
ENSG00000234129		lncRNA	3.98804	0.187572	0.365375	0.214008	0.505129	-0.832918	0.786984	0.109577	0.192521	-0.888685	0.823009	0.137225	0.198034	5.19205	3.19524	5.07157	8.76104	7.26402	8.67344	0.983001	1.86437	1.99915	3.44125	1.4113	0
ENSG00000089057	SLC23A2	protein_coding	137.81	0.0505478	0.133999	0.682362	0.880201	-0.29117	0.148946	0.0467736	0.0939582	0.446343	0.144655	0.00181787	0.00386789	141.916	130.206	119.182	131.416	150.729	125.283	104.198	97.8792	115.951	158.297	187.702	190.966
ENSG00000176641	RNF152	protein_coding	562.061	1.41158	0.122188	6.49153e-32	6.71398e-30	2.49044	0.116051	5.61831e-103	5.45671e-101	4.06119	0.112568	7.54172e-286	1.61067e-283	87.3995	78.2834	92.9787	234.796	246.069	214.909	505.262	467.956	487.792	1530.21	1470.57	1328.51
ENSG00000166510	CCDC68	protein_coding	2.29235	0.123741	0.364271	0.124251	0.365982	0.718872	1.02017	0.112051	0.196163	3.15804	1.53889	0.00328686	0.00674602	0	0	0.845261	0.876104	0.908003	2.89115	0.983001	0.932183	2.99872	4.58833	4.23389	8.25161
ENSG00000175387	SMAD2	protein_coding	613.588	0.0486416	0.0804024	0.533937	0.797033	-0.0778547	0.0831453	0.347842	0.482105	-0.481211	0.0876117	3.5223e-08	1.18869e-07	683.62	687.775	620.422	707.016	694.622	662.073	651.729	613.376	621.735	534.54	441.735	444.408
ENSG00000077942	FBLN1	protein_coding	520.738	0.148936	0.100372	0.119419	0.356281	0.170652	0.10338	0.0961595	0.172556	0.0853902	0.105688	0.417416	0.50728	479.399	491.268	479.263	513.397	633.786	474.148	561.293	499.65	574.755	447.362	554.639	539.891
ENSG00000230982	DSTNP1	processed_pseudogene	2.35762	-0.110268	0.348185	0.299888	0.608006	-0.525706	0.768557	0.250665	0.374523	-1.30327	1.18251	0.070541	0.11058	6.92273	1.59762	5.07157	3.50442	0	2.89115	2.949	2.79655	0	1.14708	1.4113	0
ENSG00000235044	PPIAP3	processed_pseudogene	2.88963	0.119484	0.348898	0.297301	0.605373	0.172938	0.661951	0.679692	0.78183	0.300186	0.751578	0.563006	0.643712	1.73068	1.59762	2.53578	6.13273	2.72401	2.89115	4.915	0	2.99872	1.14708	5.64518	2.3576
ENSG00000142173	COL6A2	protein_coding	2054.98	0.00932159	0.0651144	0.884427	0.967811	0.273364	0.0658575	3.12678e-05	0.000119117	0.219125	0.0666321	0.000980383	0.00216387	1779.14	1900.37	1948.33	1915.16	1888.65	1861.9	2297.27	2193.43	2320.01	2013.13	2149.4	2392.97
ENSG00000223460	GAPDHP69	processed_pseudogene	1.79706	0.0912247	0.345002	0.338124	NA	-0.27966	0.773435	0.471959	0.604805	0.238063	0.816759	0.638086	0.710437	0	2.39643	1.69052	3.50442	2.72401	2.89115	0	0	1.99915	0	2.82259	3.5364
ENSG00000232900		lncRNA	NA	NA	NA	NA	NA	NA	NA	NA	NA	NA	NA	NA	NA	NA	NA	NA	NA	NA	NA	NA	NA	NA	NA	NA	NA
ENSG00000078814	MYH7B	protein_coding	2.06144	0.0790065	0.34037	0.40706	0.709884	0.0713261	0.701834	0.854688	0.909301	0.368099	0.826617	0.479467	0.567021	0.865341	2.39643	0.845261	5.25663	0.908003	1.92743	0	1.86437	2.99872	3.44125	4.23389	0
ENSG00000184226	PCDH9	protein_coding	3399.53	1.03751	0.0641571	9.95887e-60	2.306e-57	1.76131	0.0634742	5.21839e-170	1.16383e-167	1.45177	0.064067	5.4428e-114	2.20933e-112	1532.52	1542.5	1360.87	3205.67	3021.83	2917.17	5094.89	5013.28	4955.89	4303.85	3883.89	3961.95
ENSG00000146950	SHROOM2	protein_coding	71.1818	-0.647327	0.179007	5.88462e-05	0.000729185	-3.59504	0.274635	7.89854e-40	2.21564e-38	-4.67441	0.400586	1.22646e-31	1.09139e-30	178.26	150.176	165.671	88.4865	116.224	97.3353	13.762	13.0506	12.9945	5.73541	4.23389	8.25161
ENSG00000277581		lncRNA	1.1317	0.0273091	0.336881	0.676488	NA	0.0345399	0.766215	0.909464	0.939149	0.723859	1.07261	0.192089	0.265079	0	0	1.69052	0	1.81601	0.963716	0	0.932183	0.999574	4.58833	1.4113	1.1788
ENSG00000274825		lncRNA	1.05614	0.0351142	0.335124	0.658351	NA	-0.402897	0.868325	0.261021	0.386947	-0.436635	0.977012	0.355175	0.444645	1.73068	2.39643	0	0.876104	3.63201	1.92743	0	0.932183	0	0	0	1.1788
ENSG00000228459	LINC01546	lncRNA	2.29186	-0.0616012	0.329081	0.57159	0.81992	-0.836653	0.913729	0.110559	0.194021	-1.99645	1.48688	0.0220094	0.0388071	5.19205	6.39048	1.69052	3.50442	2.72401	2.89115	0	0.932183	2.99872	0	0	1.1788
ENSG00000011201	ANOS1	protein_coding	19.6207	-0.117075	0.259711	0.504788	0.780552	0.165999	0.325227	0.581787	0.700555	-0.0465037	0.349834	0.887103	0.9149	22.4989	18.3726	18.5957	21.0265	11.804	17.3469	20.643	24.2368	22.9902	17.2062	25.4033	15.3244
ENSG00000041353	RAB27B	protein_coding	154.164	3.45936	0.359556	1.85743e-22	1.3024e-20	6.09282	0.347532	1.60997e-68	8.68185e-67	5.03105	0.351581	1.82432e-46	2.34676e-45	5.19205	7.9881	2.53578	62.2034	55.3882	66.4964	360.761	384.991	367.843	198.445	184.88	153.244
ENSG00000160299	PCNT	protein_coding	163.696	-0.285608	0.125387	0.0145278	0.0776329	-1.21715	0.143308	6.64904e-18	7.52599e-17	0.115535	0.127678	0.361818	0.451348	200.759	198.105	193.565	167.336	144.372	164.795	77.6571	83.8965	89.9616	192.71	227.219	223.972
ENSG00000124134	KCNS1	protein_coding	0.764052	-0.00653812	0.335163	0.909958	NA	-0.572659	1.04585	0.123802	NA	-0.357039	0.970358	0.393338	0.483068	0	1.59762	2.53578	1.75221	0.908003	0.963716	0	0	0	0	1.4113	0
ENSG00000100079	LGALS2	protein_coding	1.32363	-0.0941659	0.35052	0.25343	NA	-0.888112	1.22401	0.0691766	0.130788	-0.403312	0.886835	0.426477	0.516677	1.73068	2.39643	4.22631	2.62831	0	0	0	0.932183	0	1.14708	2.82259	0
ENSG00000100307	CBX7	protein_coding	5.3049	0.015387	0.300059	0.918898	0.976393	-0.666201	0.611401	0.146206	0.243722	-2.06531	0.962322	0.00778822	0.0150063	10.3841	4.79286	8.45261	8.76104	9.98803	5.7823	5.898	1.86437	3.99829	1.14708	1.4113	1.1788
ENSG00000101310	SEC23B	protein_coding	322.193	-0.0253016	0.103935	0.797377	0.933306	0.58481	0.104657	1.85088e-08	1.04882e-07	1.03374	0.104365	2.5103e-23	1.7326e-22	223.258	250.028	223.994	257.575	227.001	198.525	340.118	356.094	354.849	478.333	482.663	473.878
ENSG00000273335		lncRNA	1.56527	0.00725786	0.331994	0.928643	NA	0.630427	0.882722	0.179033	0.286443	-0.382828	0.939982	0.425671	0.515904	1.73068	1.59762	0	0.876104	2.72401	0	2.949	3.72873	3.99829	0	0	1.1788
ENSG00000100344	PNPLA3	protein_coding	31.0561	-0.899123	0.272535	0.0001091	0.00125901	-2.93087	0.360715	7.57488e-17	8.04942e-16	-2.16329	0.331344	1.66306e-11	6.86934e-11	69.2273	61.5084	72.6925	39.4247	29.9641	30.8389	11.796	6.52528	6.99702	12.6179	16.9355	14.1456
ENSG00000102580	DNAJC3	protein_coding	1186.05	0.248089	0.0820823	0.0018137	0.0144757	1.41335	0.0799825	1.94188e-70	1.08944e-68	2.04816	0.0794482	3.38371e-147	2.12687e-145	551.222	508.043	519.836	667.592	605.638	615.815	1490.23	1298.53	1432.39	2385.93	2059.08	2098.27
ENSG00000283199	C13orf46	protein_coding	21.6249	1.28474	0.529953	0.00106672	0.00927187	3.57742	0.45444	6.09304e-16	6.09473e-15	0.432506	0.507981	0.326397	0.414536	4.32671	5.59167	4.22631	14.8938	8.17203	20.238	49.15	73.6424	58.9749	8.02958	2.82259	9.43041
ENSG00000157551	KCNJ15	protein_coding	13.8757	-1.06717	0.411603	0.000713294	0.00655184	-4.34654	0.704887	2.71869e-10	1.80165e-09	-8.03376	2.71065	1.48307e-09	5.48139e-09	39.8057	31.9524	43.1083	14.0177	16.3441	16.3832	1.966	0.932183	1.99915	0	0	0
ENSG00000186976	EFCAB6	protein_coding	2.25083	0.0902165	0.340851	0.38646	0.694571	0.075019	0.674954	0.854879	0.909397	-0.277388	0.817993	0.591737	0.670067	0.865341	1.59762	3.38104	3.50442	2.72401	4.81858	2.949	3.72873	0	3.44125	0	0
ENSG00000177138	FAM9B	protein_coding	4.25888	0.0701749	0.3409	0.410009	0.711624	2.04478	1.22309	0.0144041	0.0334547	3.59109	1.16427	0.000471554	0.00108741	0.865341	0	0.845261	0.876104	0	2.89115	5.898	1.86437	5.99744	5.73541	15.5243	10.6092
ENSG00000242715	CCDC169	protein_coding	10.3632	-0.050207	0.288189	0.750869	0.909934	-0.546921	0.499165	0.182358	0.290707	0.858705	0.46646	0.0392582	0.0653457	13.8455	7.18929	6.76209	6.13273	10.896	7.70973	3.932	4.66091	7.99659	21.7946	16.9355	16.5032
ENSG00000279365		TEC	0.976628	-0.0813112	0.348068	0.263593	NA	-1.40805	2.49273	0.0210721	0.0468513	-1.60311	2.24422	0.0350925	0.0591241	1.73068	4.79286	2.53578	1.75221	0.908003	0	0	0	0	0	0	0
ENSG00000205758	CRYZL1	protein_coding	58.7545	0.00449194	0.182328	0.977794	0.992707	-0.106349	0.212319	0.604794	0.721161	0.12913	0.216416	0.542469	0.624053	60.5739	67.1	47.3346	55.1946	53.5722	67.4601	57.014	57.7953	46.98	75.7074	62.097	54.2249
ENSG00000267249		lncRNA	3.56908	-0.0792177	0.326087	0.525159	0.791821	-1.21651	0.955815	0.0451835	0.0911491	-0.214753	0.654153	0.668616	0.736705	3.46137	7.9881	4.22631	4.38052	1.81601	4.81858	2.949	0	0.999574	2.29416	2.82259	7.07281
ENSG00000181544	FANCB	protein_coding	53.504	0.272974	0.218001	0.116743	0.351437	0.11002	0.234207	0.625363	0.73943	0.262897	0.241046	0.260352	0.342196	54.5165	38.3429	47.3346	64.8317	49.9402	66.4964	46.201	63.3884	41.9821	73.4133	50.8066	44.7944
ENSG00000091164	TXNL1	protein_coding	404.232	-0.162723	0.0991722	0.0856282	0.285317	0.507463	0.0975538	1.63697e-07	8.41064e-07	1.29077	0.0956542	7.83325e-42	9.12132e-41	302.869	272.394	266.257	250.566	238.805	255.385	406.962	391.517	401.829	759.369	657.664	647.162
ENSG00000166897	ELFN2	protein_coding	18.0013	-0.0158989	0.236923	0.921641	0.977123	-2.11907	0.4339	1.8789e-07	9.59092e-07	-4.41332	0.838115	9.88091e-08	3.23241e-07	36.3443	30.3548	30.4294	35.9203	29.9641	28.9115	9.83001	6.52528	3.99829	1.14708	1.4113	1.1788
ENSG00000101825	MXRA5	protein_coding	63.7468	-0.0971261	0.176651	0.520035	0.789158	-0.331893	0.202557	0.0906403	0.164333	-0.833388	0.225515	0.000149802	0.000366204	70.958	73.4905	91.2882	78.8494	73.5482	62.6415	75.6911	48.4735	60.974	44.7362	39.5163	44.7944
ENSG00000054611	TBC1D22A	protein_coding	116.747	0.0852784	0.13668	0.498587	0.77665	-0.530834	0.154913	0.000478964	0.00152601	-1.41543	0.18264	3.80288e-15	1.8843e-14	136.724	168.549	142.849	159.451	167.073	154.195	104.198	117.455	84.9638	55.06	55.0405	55.4037
ENSG00000276174		lncRNA	1.03866	-0.0235382	0.338626	0.695728	NA	0.3307	0.82327	0.362474	0.496821	0.428968	0.962016	0.372458	0.461892	0	0	1.69052	0.876104	0	0	0.983001	0	3.99829	1.14708	1.4113	2.3576
ENSG00000134030	CTIF	protein_coding	106.109	-0.287669	0.150464	0.0330154	0.145388	-1.97464	0.184872	2.26319e-27	4.02406e-26	-2.78937	0.226371	1.65657e-35	1.6649e-34	187.779	182.927	212.161	137.548	179.785	145.521	48.167	47.5413	49.9787	20.6475	21.1694	40.0792
ENSG00000004961	HCCS	protein_coding	138.817	0.138939	0.1452	0.290071	0.598664	0.706754	0.149996	1.62155e-06	7.37493e-06	1.30674	0.148326	5.49677e-19	3.21726e-18	100.38	91.8631	73.5377	103.38	94.4323	100.226	159.246	142.624	136.942	230.564	207.46	225.151
ENSG00000132950	ZMYM5	protein_coding	155.749	0.884974	0.190557	4.494e-07	8.47144e-06	1.82461	0.177405	1.79974e-25	2.96645e-24	3.2779	0.16973	7.55703e-84	1.99196e-82	43.2671	40.7393	30.4294	70.9645	72.6402	77.0973	140.569	120.252	151.935	402.626	361.292	357.177
ENSG00000255874	PRECSIT	lncRNA	34.496	-0.614088	0.252914	0.00286013	0.0211187	-2.37596	0.31115	3.83299e-15	3.62718e-14	-3.39462	0.417705	1.24818e-16	6.5931e-16	80.4767	67.1	73.5377	42.053	49.9402	40.4761	15.728	16.7793	7.99659	5.73541	7.05648	7.07281
ENSG00000089123	TASP1	protein_coding	32.1821	0.215562	0.250066	0.238556	0.538243	0.190629	0.288252	0.480312	0.611895	1.29985	0.284824	2.10588e-06	6.14849e-06	26.8256	19.1714	18.5957	29.7875	25.4241	26.984	21.626	23.3046	29.9872	58.5012	49.3953	56.5825
ENSG00000156239	N6AMT1	protein_coding	56.8618	-0.0737916	0.179609	0.628395	0.853937	-0.122012	0.204379	0.535479	0.660933	-1.13981	0.246919	1.99518e-06	5.8471e-06	77.0154	63.9048	66.7756	70.0883	67.1922	55.8955	55.048	57.7953	76.9672	33.2654	32.4598	25.9336
ENSG00000170191	NANP	protein_coding	41.1592	-1.04431	0.269857	1.02086e-05	0.000149552	-1.19257	0.265524	2.51964e-06	1.1148e-05	-2.15097	0.318257	3.17599e-12	1.36464e-11	94.3222	71.0941	71.0019	35.9203	29.0561	41.4398	23.592	28.8977	46.98	16.0592	22.5807	12.9668
ENSG00000277324		lncRNA	1.19225	0.0522367	0.338324	0.506541	NA	-0.0477826	0.74469	0.891669	0.930937	-0.331454	0.943704	0.452014	0.541575	2.59602	0.79881	0	0.876104	0.908003	4.81858	1.966	0.932183	0	0	1.4113	0
ENSG00000132792	CTNNBL1	protein_coding	138.345	0.221932	0.146224	0.0926395	0.301325	0.525051	0.15031	0.000381023	0.00123202	1.14422	0.148727	7.22486e-15	3.52961e-14	85.6688	105.443	90.4429	119.15	101.696	116.61	128.773	136.099	144.938	212.21	232.864	186.251
ENSG00000151240	DIP2C	protein_coding	89.2891	-0.0438676	0.14957	0.742907	0.907585	-1.0301	0.181607	6.41572e-09	3.79875e-08	-1.82169	0.214757	6.28361e-18	3.51366e-17	122.878	142.987	127.634	117.398	149.821	111.791	68.8101	64.3206	55.9761	30.9712	42.3389	36.5428
ENSG00000082212	ME2	protein_coding	153.364	0.0141425	0.127547	0.896754	0.971134	-0.0105225	0.136895	0.937178	0.955209	0.284585	0.138166	0.0377464	0.0630695	153.165	141.389	141.159	140.177	153.453	147.449	159.246	133.302	139.94	201.887	166.533	162.675
ENSG00000233662	CALM2P4	processed_pseudogene	NA	NA	NA	NA	NA	NA	NA	NA	NA	NA	NA	NA	NA	NA	NA	NA	NA	NA	NA	NA	NA	NA	NA	NA	NA
ENSG00000185896	LAMP1	protein_coding	1096.19	0.11004	0.0710655	0.113575	0.344678	0.500479	0.071345	1.92378e-12	1.5256e-11	0.759452	0.0716996	2.3733e-26	1.79927e-25	828.997	855.525	846.106	883.113	916.175	941.551	1204.18	1198.79	1184.49	1290.47	1467.75	1537.16
ENSG00000139835	GRTP1	protein_coding	1.89019	0.0786998	0.344865	0.332227	NA	0.151628	0.748168	0.674756	0.778084	0.795843	1.04454	0.170785	0.239539	0.865341	0	1.69052	0.876104	0	5.7823	3.932	0	0	4.58833	1.4113	3.5364
ENSG00000196139	AKR1C3	protein_coding	23.7398	-0.210803	0.263491	0.253186	0.556286	-0.662653	0.327283	0.0278393	0.0598569	-1.01627	0.361654	0.00273833	0.00568601	26.8256	42.3369	31.2747	25.407	23.6081	28.9115	26.541	21.4402	11.9949	12.6179	12.7017	21.2184
ENSG00000102595	UGGT2	protein_coding	202.664	0.183418	0.129814	0.125766	0.368277	0.130643	0.136012	0.330643	0.465083	0.496767	0.136657	0.000244082	0.000582585	192.971	162.158	166.516	204.132	201.577	196.598	199.549	205.08	166.929	300.536	206.049	229.866
ENSG00000180530	NRIP1	protein_coding	848.113	0.395111	0.0837684	1.15164e-06	2.03723e-05	1.37937	0.0811752	2.87629e-65	1.4514e-63	1.32609	0.082256	8.19849e-59	1.36356e-57	472.476	461.712	431.928	648.317	592.926	571.484	1188.45	1146.58	1232.47	1243.44	1042.95	1144.62
ENSG00000159140	SON	protein_coding	983.566	-0.0183516	0.0760111	0.803741	0.935989	0.0819372	0.0775735	0.289695	0.419876	1.04425	0.0760092	3.31803e-43	3.99482e-42	851.496	729.313	727.77	777.981	759.091	739.17	796.231	782.101	865.631	1561.18	1678.03	1534.8
ENSG00000101955	SRPX	protein_coding	737.978	0.210223	0.0766323	0.00463769	0.0312686	0.816068	0.0754759	1.8666e-27	3.33863e-26	1.13224	0.0756768	7.41401e-51	1.04374e-49	470.746	492.067	481.799	559.831	575.674	547.391	836.534	848.286	866.63	1087.43	1105.04	984.299
ENSG00000141441	GAREM1	protein_coding	42.6955	0.0640743	0.212887	0.701744	0.889248	-0.257502	0.267531	0.30928	0.441078	1.08076	0.25511	1.16206e-05	3.18177e-05	40.671	24.7631	35.501	35.9203	32.6881	39.5124	26.541	25.1689	30.9868	55.06	88.9116	76.6221
ENSG00000225269	LINC00705	lncRNA	2.7059	-0.0854599	0.33074	0.473123	0.758659	-2.88948	1.50126	0.00412387	0.0109636	-1.36526	1.03302	0.0520309	0.0842765	8.65341	3.99405	4.22631	4.38052	2.72401	3.85486	0	0.932183	0	2.29416	1.4113	0
ENSG00000100426	ZBED4	protein_coding	225.714	-0.128543	0.118944	0.24416	0.545335	0.0208198	0.123272	0.862298	0.914489	-0.452292	0.131969	0.000540557	0.00123848	237.969	249.229	255.269	242.681	195.221	233.219	240.835	263.808	248.894	141.091	190.525	209.827
ENSG00000056487	PHF21B	protein_coding	1.07128	-0.00174602	0.341908	0.950648	NA	-0.0102563	0.842266	0.918406	0.942644	3.63601	3.14153	0.00808028	0.0155301	0	0	0	0	0	0	0	0	0	3.44125	7.05648	2.3576
ENSG00000266900		lncRNA	2.06919	-0.0720145	0.337741	0.453989	0.744917	0.348423	0.692473	0.427585	0.563449	-0.568344	0.906642	0.304649	0.391011	1.73068	1.59762	3.38104	0.876104	1.81601	0.963716	4.915	3.72873	2.99872	0	2.82259	0
ENSG00000149639	SOGA1	protein_coding	236.91	-0.590856	0.105434	5.28648e-09	1.35338e-07	-3.22387	0.146742	8.20822e-108	8.47323e-106	-3.49515	0.167982	5.95875e-97	1.91107e-95	494.11	532.806	510.538	340.805	345.041	318.99	51.116	48.4735	63.9727	34.4125	57.8631	44.7944
ENSG00000175886	RPL7AP66	processed_pseudogene	3.08532	0.0565195	0.32994	0.589622	0.83196	0.669074	0.773277	0.170624	0.275725	0.66593	0.80902	0.232407	0.311634	2.59602	0.79881	1.69052	1.75221	1.81601	3.85486	4.915	4.66091	2.99872	2.29416	8.46777	1.1788
ENSG00000141642	ELAC1	protein_coding	33.8459	1.33846	0.301299	7.08474e-07	1.30383e-05	1.08646	0.296982	0.000101982	0.000361591	0.109433	0.32138	0.720273	0.781932	16.4415	18.3726	22.8221	44.6813	58.1122	54.9318	33.422	51.2701	43.9812	28.6771	16.9355	16.5032
ENSG00000107929	LARP4B	protein_coding	438.505	-0.161829	0.0843825	0.0487858	0.192349	-0.520587	0.0890997	3.90875e-09	2.36001e-08	0.188295	0.0865075	0.0288981	0.049729	481.995	488.872	442.072	432.796	409.509	413.434	335.203	330.925	314.866	516.187	543.349	552.858
ENSG00000265533	DSEL-AS1	lncRNA	1.37453	-0.00256951	0.341861	0.948136	NA	0.395032	0.916963	0.280925	0.409696	4.18544	2.79772	0.00317981	0.00654131	0	0	0	0	0	0	0	0.932183	0.999574	1.14708	9.87907	3.5364
ENSG00000152229	PSTPIP2	protein_coding	54.025	-0.179581	0.19166	0.260749	0.566024	-1.1196	0.239568	1.17924e-06	5.4595e-06	-0.134791	0.217334	0.52463	0.607548	75.2847	73.4905	54.0967	69.2122	49.9402	52.0407	31.456	28.8977	29.9872	63.0895	60.6857	60.1189
ENSG00000044446	PHKA2	protein_coding	56.1713	0.191273	0.192444	0.232643	0.530613	0.45573	0.20854	0.0238082	0.052196	0.0240049	0.223863	0.911938	0.934004	54.5165	47.1298	44.7988	55.1946	58.1122	61.6778	70.7761	57.7953	75.9676	55.06	42.3389	50.6885
ENSG00000196839	ADA	protein_coding	8.24641	-0.246836	0.365955	0.174859	0.447945	-1.20809	0.580749	0.0106184	0.0255524	-2.31419	0.747223	0.000424956	0.000984424	12.1148	15.1774	19.441	8.76104	14.528	4.81858	2.949	3.72873	9.99574	3.44125	2.82259	1.1788
ENSG00000205643	CDPF1	protein_coding	32.3265	0.229023	0.235598	0.20158	0.487955	0.443958	0.261446	0.0737787	0.138103	-0.998228	0.333724	0.00161113	0.00345697	32.883	31.9524	28.7389	33.292	47.2162	38.5486	43.252	49.4057	37.9838	12.6179	15.5243	16.5032
ENSG00000126010	GRPR	protein_coding	1.19696	-0.0509167	0.341099	0.434881	NA	0.352137	0.786445	0.383529	0.519063	0.345293	0.88174	0.489208	0.575824	0.865341	0.79881	0.845261	0.876104	0	0	1.966	1.86437	1.99915	1.14708	2.82259	1.1788
ENSG00000184828	ZBTB7C	protein_coding	1.2313	-0.00255225	0.341885	0.976372	NA	0.101708	0.846778	0.62866	0.742416	0.199159	1.04389	0.261674	0.343501	0	0	0	0	0	0	0	0	1.99915	6.88249	0	5.89401
ENSG00000086717	PPEF1	protein_coding	3.13437	0.171793	0.397526	0.0292624	0.133092	5.39848	2.41744	7.28534e-05	0.000263641	3.93779	2.36225	0.00171025	0.0036526	0	0	0	0	3.63201	0.963716	6.88101	10.254	4.99787	6.88249	2.82259	1.1788
ENSG00000238266	LINC00707	lncRNA	6.39784	0.0836666	0.298987	0.598591	0.836701	-1.0921	0.636521	0.0275966	0.0593986	-3.70496	1.31388	0.000487849	0.00112278	9.51875	10.3845	9.29787	12.2655	11.804	11.5646	1.966	2.79655	5.99744	0	0	1.1788
ENSG00000231307	RPS3P2	processed_pseudogene	1.14412	0.120878	0.368162	0.0609993	NA	0.544676	1.01017	0.145099	0.242386	1.64815	2.25123	0.032635	0.0554208	0	0	0	2.62831	0.908003	0.963716	1.966	0	0.999574	3.44125	2.82259	0
ENSG00000101442	ACTR5	protein_coding	30.6414	-0.0593396	0.239982	0.729887	0.902053	0.733724	0.300184	0.00881924	0.0216938	1.16815	0.303432	5.55979e-05	0.000142455	21.6335	15.9762	23.6673	28.0353	12.712	15.4195	32.439	38.2195	35.9847	45.8833	49.3953	48.3309
ENSG00000226085	UQCRFS1P1	processed_pseudogene	3.12529	-0.0465406	0.328493	0.655851	0.865686	0.757934	0.775227	0.130475	0.222761	-0.258943	0.766325	0.615699	0.691286	2.59602	3.99405	0.845261	2.62831	2.72401	0	8.84701	7.45746	2.99872	0	4.23389	1.1788
ENSG00000224715		lncRNA	0.78061	0.0800977	0.349812	0.201859	NA	0.384023	0.871631	0.257035	NA	-0.23807	1.01171	0.850907	0.885932	0.865341	0	0	1.75221	0.908003	1.92743	0.983001	0.932183	1.99915	0	0	0
ENSG00000235211	TMSB10P2	processed_pseudogene	NA	NA	NA	NA	NA	NA	NA	NA	NA	NA	NA	NA	NA	NA	NA	NA	NA	NA	NA	NA	NA	NA	NA	NA	NA
ENSG00000215319	EIF5P1	processed_pseudogene	NA	NA	NA	NA	NA	NA	NA	NA	NA	NA	NA	NA	NA	NA	NA	NA	NA	NA	NA	NA	NA	NA	NA	NA	NA
ENSG00000100316	RPL3	protein_coding	3270.6	0.0711946	0.0816942	0.355589	0.664804	0.199057	0.0836049	0.0167627	0.038254	0.147488	0.0840961	0.0785741	0.121711	2800.24	3239.97	3057.31	3020.81	3498.54	3081.96	3531.92	3428.57	3497.51	2848.21	3754.05	3488.07
ENSG00000196756	SNHG17	lncRNA	37.6585	-0.134727	0.227143	0.434324	0.731607	0.0710772	0.262575	0.777646	0.853131	0.925707	0.261411	0.000244352	0.000583156	34.6137	27.9583	30.4294	21.0265	29.9641	28.9115	26.541	34.4908	36.9842	58.5012	49.3953	73.0857
ENSG00000174418	RPL35P9	processed_pseudogene	NA	NA	NA	NA	NA	NA	NA	NA	NA	NA	NA	NA	NA	NA	NA	NA	NA	NA	NA	NA	NA	NA	NA	NA	NA
ENSG00000187498	COL4A1	protein_coding	1687.32	0.112416	0.0730214	0.117943	0.353443	0.362461	0.0740002	8.759e-07	4.11632e-06	0.16916	0.075115	0.0239829	0.0419835	1575.79	1465.82	1460.61	1690.01	1627.14	1562.18	1990.58	1803.77	2004.15	1491.21	1761.3	1815.35
ENSG00000130150	MOSPD2	protein_coding	185.573	0.495982	0.133956	6.87696e-05	0.000839917	0.699823	0.132343	8.36366e-08	4.43653e-07	1.30282	0.13071	9.34993e-24	6.54704e-23	118.552	110.236	109.884	161.203	150.729	178.287	192.668	172.454	189.919	286.771	299.195	256.979
ENSG00000157554	ERG	protein_coding	0.892328	0.0855911	0.354089	0.132857	NA	0.342386	0.895287	0.318302	NA	0.951555	1.48699	0.0799395	0.12359	0	0	0	2.62831	0	0.963716	0	0	1.99915	2.29416	2.82259	0
ENSG00000174028	FAM3C2P	processed_pseudogene	58.0252	0.076251	0.204031	0.643586	0.861025	0.642075	0.236964	0.00472604	0.0124183	0.913216	0.240059	8.77551e-05	0.000220079	56.2472	32.7512	35.501	46.4335	41.7681	46.2584	75.6911	64.3206	58.9749	105.532	62.097	70.7281
ENSG00000177189	RPS6KA3	protein_coding	445.441	0.124125	0.103413	0.207494	0.49569	0.885604	0.103139	4.87882e-18	5.56413e-17	1.77251	0.101047	1.91471e-69	3.92851e-68	267.39	235.649	220.613	258.451	255.149	281.405	424.656	422.279	497.788	892.43	818.551	770.936
ENSG00000233117	LINC00702	lncRNA	36.6603	0.119587	0.199752	0.464767	0.752729	-1.94853	0.30347	2.74354e-11	1.98965e-10	-3.75403	0.49707	1.80673e-14	8.66437e-14	54.5165	62.3072	63.3946	66.5839	64.4682	72.2787	10.813	21.4402	11.9949	4.58833	2.82259	4.71521
ENSG00000267316		lncRNA	1.68028	-0.0181308	0.330957	0.830959	NA	-0.231582	0.741372	0.554528	0.677867	-0.290843	0.853235	0.559896	0.640725	4.32671	2.39643	0	1.75221	0	3.85486	0	1.86437	1.99915	1.14708	2.82259	0
ENSG00000141664	ZCCHC2	protein_coding	23.2656	-0.255537	0.304332	0.186634	0.46573	0.12901	0.329251	0.671412	0.775466	1.19349	0.333787	0.000159989	0.00038989	14.7108	21.5679	16.9052	7.88494	10.896	19.2743	22.609	18.6437	17.9923	48.1775	45.1615	35.364
ENSG00000154736	ADAMTS5	protein_coding	73.4481	0.408032	0.197522	0.0144692	0.0774053	-1.26748	0.23166	1.4201e-08	8.13642e-08	-1.30985	0.242418	2.95583e-08	1.00383e-07	109.033	79.881	87.0619	134.92	147.096	105.045	42.269	28.8977	39.9829	51.6187	29.6372	25.9336
ENSG00000179935	LINC00652	lncRNA	1.03135	-0.0258846	0.336048	0.707536	NA	-0.108683	0.756001	0.752728	0.833468	-0.21034	0.896037	0.646204	0.717698	2.59602	0.79881	0.845261	0	1.81601	0.963716	0	0	2.99872	0	0	2.3576
ENSG00000101445	PPP1R16B	protein_coding	1.03483	0.0299493	0.339154	0.601755	NA	-0.194811	0.845982	0.712568	0.803479	1.42813	1.65796	0.0455479	0.0746775	0.865341	0	0	0.876104	0.908003	0	0	0	0	4.58833	2.82259	2.3576
ENSG00000101782	RIOK3	protein_coding	432.894	-0.00567534	0.0948782	0.965517	0.988303	-0.167592	0.0998732	0.0892706	0.162388	1.09945	0.0951537	4.60003e-31	4.02856e-30	352.194	342.689	337.259	332.044	356.845	340.192	316.526	292.705	307.869	833.929	721.172	661.308
ENSG00000139668	WDFY2	protein_coding	211.727	-0.274569	0.1159	0.0114266	0.0645564	-1.20511	0.128748	2.74534e-21	3.73539e-20	-1.09231	0.132015	6.64078e-17	3.54867e-16	314.119	310.737	312.747	242.681	254.241	265.022	143.518	111.862	147.937	154.856	165.122	117.88
ENSG00000149633	KIAA1755	protein_coding	19.9454	-0.118785	0.245248	0.495754	0.773989	-2.44375	0.437755	3.97905e-09	2.40005e-08	-3.99968	0.688718	2.67567e-09	9.71534e-09	45.8631	30.3548	38.882	39.4247	27.2401	31.8026	5.898	9.32183	3.99829	1.14708	4.23389	1.1788
ENSG00000134463	ECHDC3	protein_coding	13.6641	-0.346464	0.387304	0.100755	0.31871	-0.0637705	0.38299	0.850292	0.906627	0.5538	0.394961	0.127627	0.186229	12.9801	15.1774	11.8337	10.5133	5.44802	7.70973	14.745	12.1184	10.9953	16.0592	23.992	22.3972
ENSG00000223576		lncRNA	0.928451	0.0464202	0.341696	0.416061	NA	0.275668	0.831401	0.379373	NA	0.591967	1.08323	0.210115	0.285862	0	0.79881	0	0.876104	1.81601	0	0	0	2.99872	2.29416	0	2.3576
ENSG00000136144	RCBTB1	protein_coding	120.642	-0.146736	0.137057	0.241109	0.541201	-0.411782	0.149066	0.00497195	0.0129889	-0.452778	0.155623	0.00333117	0.00683323	153.165	126.212	152.147	135.796	128.028	118.537	105.181	104.404	111.952	114.708	97.3794	100.198
ENSG00000147027	TMEM47	protein_coding	826.31	0.3107	0.0879478	0.00024699	0.0025873	0.783439	0.0875834	2.40792e-19	2.96113e-18	0.65835	0.0889826	1.14794e-13	5.32042e-13	628.238	584.729	570.551	791.122	739.114	703.513	1070.49	1022.6	987.579	1087.43	872.181	858.167
ENSG00000141665	FBXO15	protein_coding	1.32539	-0.0322253	0.332942	0.697795	NA	-0.488432	0.866546	0.244553	0.367512	-0.478118	0.928332	0.356847	0.446272	2.59602	3.19524	0.845261	0	0.908003	3.85486	0.983001	0.932183	0	0	1.4113	1.1788
ENSG00000107485	GATA3	protein_coding	16.0813	1.81677	0.432163	1.86723e-06	3.17287e-05	0.920634	0.431002	0.0149953	0.0346762	0.472344	0.445783	0.238077	0.317988	5.19205	8.78691	8.45261	24.5309	37.2281	27.9478	13.762	17.7115	15.9932	11.4708	11.2904	10.6092
ENSG00000233247	UBE2E4P	processed_pseudogene	2.80338	-0.0419368	0.323828	0.705535	0.890602	-0.0088398	0.616814	0.979347	0.985128	-1.83199	1.42036	0.0277558	0.0479539	6.05739	3.99405	1.69052	2.62831	1.81601	4.81858	3.932	6.52528	0.999574	0	0	1.1788
ENSG00000231066	NPM1P9	processed_pseudogene	2.46045	-0.0115154	0.327211	0.906007	0.974043	-0.437323	0.801197	0.315685	0.448237	1.17374	0.922335	0.0650634	0.102955	1.73068	1.59762	1.69052	1.75221	0.908003	1.92743	0.983001	0.932183	0	4.58833	9.87907	3.5364
ENSG00000075218	GTSE1	protein_coding	107.995	-0.453806	0.151671	0.000991349	0.00871376	-1.35076	0.166517	1.51003e-16	1.57407e-15	-2.2145	0.200227	4.42358e-29	3.66403e-28	186.914	179.732	195.255	141.929	117.132	137.811	87.4871	60.5919	68.9706	34.4125	47.984	37.7216
ENSG00000130684	ZNF337	protein_coding	6.01679	-0.0527947	0.303388	0.71483	0.895714	-0.556972	0.570122	0.203411	0.317407	-1.95228	0.884828	0.00636766	0.0124699	7.78807	5.59167	14.3694	7.88494	10.896	4.81858	2.949	6.52528	5.99744	1.14708	4.23389	0
ENSG00000278156	TSC22D1-AS1	lncRNA	2.57884	0.0539273	0.332659	0.576099	0.82239	1.01882	0.95801	0.0700463	0.132197	0.0975379	0.786333	0.844306	0.880815	1.73068	2.39643	0	1.75221	1.81601	2.89115	8.84701	4.66091	1.99915	3.44125	1.4113	0
ENSG00000185950	IRS2	protein_coding	359.999	-0.914101	0.122407	1.19593e-14	5.34686e-13	0.3032	0.109535	0.00541917	0.0140455	1.49671	0.105971	1.13658e-45	1.43844e-44	245.757	265.205	261.186	137.548	133.476	132.029	324.39	291.773	339.855	827.046	723.995	637.732
ENSG00000236678	LINC00347	lncRNA	1.85842	0.288647	0.533188	0.00430094	NA	0.226348	0.852264	0.526574	0.652887	4.09867	2.46713	0.00176342	0.00375884	0	0	0	3.50442	1.81601	3.85486	0	0	0.999574	4.58833	2.82259	4.71521
ENSG00000025772	TOMM34	protein_coding	174.772	0.0689238	0.124548	0.55279	0.807667	0.233443	0.131006	0.068727	0.130019	-0.206565	0.140332	0.138214	0.199401	164.415	152.573	194.41	183.982	191.589	163.832	185.787	221.86	195.916	135.356	156.654	150.887
ENSG00000227676	LINC01068	lncRNA	2.65417	-0.0376751	0.34277	0.646624	0.862149	1.42427	1.47044	0.0345786	0.0722988	3.78281	1.5021	0.00091967	0.00203632	0.865341	0	0	0	0	0	0.983001	3.72873	2.99872	10.3237	7.05648	5.89401
ENSG00000130177	CDC16	protein_coding	137.976	0.0795851	0.139937	0.536184	0.798702	-0.421201	0.157251	0.00648984	0.0165311	0.0164344	0.155978	0.916128	0.936968	160.953	141.389	131.861	174.345	156.177	132.029	108.13	104.404	108.954	180.092	131.25	126.132
ENSG00000151465	CDC123	protein_coding	422.325	-0.00889886	0.0897612	0.916647	0.975701	0.167002	0.0918998	0.0677691	0.128544	0.653782	0.0914269	6.87489e-13	3.06032e-12	340.944	378.636	359.236	373.22	348.673	349.829	416.792	424.143	371.841	537.982	584.276	582.328
ENSG00000184708	EIF4ENIF1	protein_coding	62.3755	-0.674975	0.215719	0.000310032	0.00317759	-1.10756	0.223621	2.82321e-07	1.412e-06	0.326439	0.195578	0.089872	0.136899	82.2074	67.8988	76.9188	46.4335	37.2281	50.1132	36.371	27.9655	37.9838	99.7962	81.8551	103.735
ENSG00000141458	NPC1	protein_coding	140.55	0.187202	0.147456	0.159701	0.424593	0.156989	0.156453	0.305098	0.436735	1.3188	0.15029	6.74432e-19	3.93765e-18	103.841	97.4548	88.7524	120.026	112.592	105.045	113.045	94.1505	117.95	205.328	273.791	254.621
ENSG00000149970	CNKSR2	protein_coding	2.19874	0.03328	0.333814	0.68795	0.882542	-0.558103	1.00203	0.174429	0.280617	2.10114	1.24299	0.0135518	0.0249234	1.73068	0	0.845261	0	1.81601	1.92743	0	0	0	6.88249	8.46777	4.71521
ENSG00000239023	RNU1-98P	snRNA	NA	NA	NA	NA	NA	NA	NA	NA	NA	NA	NA	NA	NA	NA	NA	NA	NA	NA	NA	NA	NA	NA	NA	NA	NA
ENSG00000207638	MIR99A	miRNA	NA	NA	NA	NA	NA	NA	NA	NA	NA	NA	NA	NA	NA	NA	NA	NA	NA	NA	NA	NA	NA	NA	NA	NA	NA
ENSG00000212609	RNU1-139P	snRNA	NA	NA	NA	NA	NA	NA	NA	NA	NA	NA	NA	NA	NA	NA	NA	NA	NA	NA	NA	NA	NA	NA	NA	NA	NA
ENSG00000199030	MIRLET7C	miRNA	NA	NA	NA	NA	NA	NA	NA	NA	NA	NA	NA	NA	NA	NA	NA	NA	NA	NA	NA	NA	NA	NA	NA	NA	NA
ENSG00000207863	MIR125B2	miRNA	NA	NA	NA	NA	NA	NA	NA	NA	NA	NA	NA	NA	NA	NA	NA	NA	NA	NA	NA	NA	NA	NA	NA	NA	NA
ENSG00000238390		snoRNA	1.07064	0.0314237	0.339009	0.58287	NA	0.441316	0.883483	0.223404	0.341988	0.951167	1.25803	0.0993634	0.149443	0.865341	0	0	0.876104	0	0.963716	0.983001	1.86437	0.999574	2.29416	2.82259	1.1788
ENSG00000256073	URB1-AS1	lncRNA	16.2917	0.0238539	0.270657	0.886786	0.968233	0.534545	0.397403	0.129175	0.221001	0.413576	0.412264	0.271954	0.35447	6.92273	16.775	15.2147	21.9026	10.896	7.70973	16.711	22.3724	21.9906	12.6179	21.1694	21.2184
ENSG00000157617	C2CD2	protein_coding	84.512	-0.260634	0.159565	0.0667709	0.240344	-2.17663	0.207473	1.69283e-26	2.89319e-25	-2.89564	0.254116	1.10472e-30	9.52826e-30	163.549	154.969	152.147	111.265	155.269	113.718	35.388	31.6942	34.9851	20.6475	16.9355	23.576
ENSG00000225383	SFTA1P	lncRNA	16.5921	-0.0607837	0.253715	0.721294	0.898302	-0.622933	0.374596	0.0636627	0.121877	-0.907042	0.415402	0.0170005	0.0306735	22.4989	23.1655	20.2863	19.2743	25.4241	15.4195	12.779	13.9827	12.9945	5.73541	16.9355	10.6092
ENSG00000086475	SEPHS1	protein_coding	209.811	-0.212172	0.115086	0.0493132	0.193829	-0.855794	0.125506	4.91443e-12	3.76662e-11	-0.954855	0.13157	2.40427e-13	1.09515e-12	297.677	286.773	280.627	233.044	258.781	243.82	138.603	167.793	166.929	166.327	159.476	117.88
ENSG00000141437	SLC25A52	protein_coding	1.1898	-0.035087	0.342557	0.672472	NA	0.565648	0.957045	0.155032	0.255394	1.39219	1.56071	0.0499061	0.0811433	0	0	0.845261	0	0	0	0.983001	2.79655	0.999574	2.29416	2.82259	3.5364
ENSG00000167306	MYO5B	protein_coding	4.70067	-0.00543596	0.305989	0.967504	0.988922	-0.356741	0.579742	0.410261	0.546762	-0.543073	0.660848	0.294544	0.37957	5.19205	3.99405	8.45261	7.00883	7.26402	2.89115	2.949	5.5931	2.99872	2.29416	4.23389	3.5364
ENSG00000226328	NUP50-DT	lncRNA	13.4569	-0.0468398	0.264858	0.779908	0.924966	-0.343061	0.388542	0.318858	0.451636	-0.638493	0.435695	0.105755	0.157869	18.1722	10.3845	21.1315	14.8938	15.4361	15.4195	11.796	12.1184	12.9945	11.4708	7.05648	10.6092
ENSG00000173276	ZBTB21	protein_coding	97.3411	-0.758484	0.173216	1.8218e-06	3.10246e-05	-0.807544	0.171946	1.48622e-06	6.78852e-06	0.373953	0.157107	0.0162042	0.0293591	113.36	119.821	107.348	72.7167	63.5602	56.8592	57.997	63.3884	69.9702	156.003	139.718	147.35
ENSG00000123240	OPTN	protein_coding	335.062	0.288637	0.100498	0.00271658	0.0202426	0.107309	0.102815	0.28935	0.419511	-1.04397	0.118194	5.81119e-19	3.39706e-18	364.309	362.66	332.188	473.096	444.013	391.269	354.863	418.55	368.843	178.945	176.412	155.602
ENSG00000237232	ZNF295-AS1	lncRNA	1.11533	-0.0382385	0.33764	0.587394	NA	0.284726	0.768544	0.467473	0.600537	-0.33831	0.941853	0.447044	0.536626	1.73068	0.79881	0.845261	1.75221	0	0	0.983001	1.86437	3.99829	0	1.4113	0
ENSG00000234380	LINC01426	lncRNA	1.13946	0.0373126	0.336328	0.625617	NA	0.124446	0.747463	0.739461	0.822952	-0.699755	1.20361	0.207347	0.282771	0.865341	0.79881	1.69052	1.75221	0	3.85486	0.983001	3.72873	0	0	0	0
ENSG00000198176	TFDP1	protein_coding	468.848	0.0672127	0.088529	0.43275	0.730463	-0.470569	0.0940399	4.57314e-07	2.23099e-06	-1.59167	0.108146	1.36039e-49	1.86214e-48	610.066	583.93	619.576	595.751	621.074	690.021	398.115	446.516	458.804	177.798	237.098	187.429
ENSG00000189089	RIMKLBP1	processed_pseudogene	0.911841	-0.00631543	0.334976	0.915259	NA	-0.0956762	0.761578	0.768047	NA	-0.742818	1.2528	0.168111	0.236293	0.865341	0.79881	2.53578	0	1.81601	1.92743	0	0	2.99872	0	0	0
ENSG00000128311	TST	protein_coding	23.0534	-0.160662	0.253593	0.369473	0.677847	-1.08174	0.35564	0.000906962	0.00276948	-1.25272	0.379821	0.00042169	0.000977098	37.2097	36.7453	30.4294	29.7875	21.7921	33.7301	23.592	8.38965	13.994	9.17666	14.113	17.682
ENSG00000159228	CBR1	protein_coding	66.186	-0.236742	0.193692	0.142498	0.397468	-0.111861	0.203287	0.571982	0.692031	0.0549651	0.20816	0.788039	0.834389	67.4966	69.4965	73.5377	46.4335	51.7562	72.2787	65.861	68.9815	58.9749	56.207	74.7987	88.4101
ENSG00000128335	APOL2	protein_coding	81.0833	-0.478101	0.167066	0.00134562	0.0112417	-2.15113	0.202676	4.4622e-27	7.82618e-26	-3.8938	0.318463	8.51794e-35	8.37709e-34	162.684	170.147	159.754	94.6193	131.66	113.718	35.388	40.0839	32.9859	11.4708	9.87907	10.6092
ENSG00000276092		lncRNA	1.90144	0.00181749	0.33799	0.944735	NA	0.63807	0.983996	0.131664	0.224346	2.89296	1.66608	0.00618785	0.0121469	0.865341	0	0	0	0.908003	0	0.983001	2.79655	0.999574	8.02958	7.05648	1.1788
ENSG00000226054	MEMO1P1	processed_pseudogene	10.3905	0.13711	0.314694	0.399644	0.704814	0.270827	0.473241	0.491326	0.621686	1.26112	0.51861	0.00572058	0.011285	8.65341	3.19524	7.60735	7.00883	9.98803	9.63716	5.898	11.1862	7.99659	14.9121	26.8146	11.788
ENSG00000236830	CBR3-AS1	lncRNA	2.16144	-0.00390221	0.323726	0.96831	0.989098	-0.247978	0.688076	0.557152	0.679921	-0.128823	0.744158	0.800096	0.844302	1.73068	2.39643	3.38104	3.50442	0.908003	2.89115	1.966	1.86437	0.999574	2.29416	2.82259	1.1788
ENSG00000172466	ZNF24	protein_coding	392.436	-0.211632	0.102345	0.0295747	0.134119	0.139341	0.102524	0.171319	0.276649	0.57029	0.102478	2.20046e-08	7.54248e-08	404.114	316.329	339.795	307.513	303.273	292.97	364.693	407.364	395.831	574.688	519.357	483.309
ENSG00000159231	CBR3	protein_coding	7.82229	-0.0703916	0.303864	0.63673	0.858059	-0.514198	0.545335	0.229844	0.349683	-0.0413427	0.521813	0.924831	0.942994	13.8455	3.19524	10.9884	5.25663	9.98803	7.70973	8.84701	4.66091	2.99872	9.17666	4.23389	12.9668
ENSG00000260708		lncRNA	9.36695	-0.10377	0.287409	0.534488	0.797312	-0.892607	0.489708	0.0304545	0.0647628	-2.31549	0.703442	0.000243221	0.0005809	11.2494	16.775	17.7505	10.5133	14.528	12.5283	5.898	7.45746	7.99659	2.29416	4.23389	1.1788
ENSG00000228149	RPL3P1	processed_pseudogene	1.10757	-0.0266582	0.341956	0.442173	NA	0.000421614	0.807678	0.992627	0.994609	-0.0862946	0.968667	0.780372	0.829252	0	4.79286	0	0	0	0.963716	0.983001	3.72873	0	0	2.82259	0
ENSG00000225783	MIAT	lncRNA	3.53682	-0.0571358	0.326525	0.613688	0.846299	-0.474616	0.722718	0.29911	0.430551	0.636712	0.72106	0.237526	0.317297	5.19205	3.99405	0.845261	2.62831	4.54002	0	2.949	0.932183	0.999574	4.58833	9.87907	5.89401
ENSG00000159216	RUNX1	protein_coding	261.987	-0.406387	0.11223	0.000132576	0.00149802	-2.8483	0.142475	6.56359e-90	5.3171e-88	-3.81355	0.183734	3.18521e-96	1.00441e-94	561.606	517.629	533.36	403.884	422.221	369.103	87.4871	48.4735	86.9629	41.295	35.2824	36.5428
ENSG00000166562	SEC11C	protein_coding	31.7243	-0.00341232	0.237339	0.981674	0.993749	0.649967	0.304717	0.0222904	0.0492268	0.985169	0.310164	0.000872821	0.00194013	24.2296	18.3726	24.5126	21.9026	27.2401	17.3469	26.541	52.2022	30.9868	51.6187	33.8711	51.8673
ENSG00000231119		lncRNA	2.09789	-0.0869207	0.336921	0.426533	0.723834	-1.42439	1.26808	0.0417174	0.0850785	-0.937352	0.965872	0.134548	0.194724	2.59602	3.99405	5.91683	3.50442	1.81601	1.92743	0.983001	0.932183	0	1.14708	0	2.3576
ENSG00000198824	CHAMP1	protein_coding	150.812	-0.717516	0.134591	1.66628e-08	3.97702e-07	-0.698787	0.133428	1.11855e-07	5.83837e-07	-0.649046	0.137721	1.93625e-06	5.68236e-06	217.201	206.892	213.851	141.053	109.868	127.211	130.739	122.116	136.942	133.062	134.073	136.741
ENSG00000067082	KLF6	protein_coding	200.495	-1.8341	0.137264	9.91384e-42	1.49324e-39	-1.55597	0.13406	7.47456e-32	1.59796e-30	-0.930677	0.129958	5.29612e-13	2.37271e-12	394.596	346.684	387.13	102.504	105.328	105.045	115.011	113.726	150.936	197.298	163.71	223.972
ENSG00000166979	EVA1C	protein_coding	2.22406	-0.000630621	0.324112	0.992235	0.997884	-0.780829	0.950848	0.126348	0.217006	-1.0234	1.09265	0.119585	0.175859	1.73068	3.19524	5.91683	6.13273	4.54002	0	0.983001	1.86437	0	1.14708	0	1.1788
ENSG00000101452	DHX35	protein_coding	75.3893	-0.146167	0.187567	0.352366	0.661454	0.436923	0.198885	0.0236818	0.0519377	1.34581	0.194902	2.1379e-12	9.30301e-12	42.4017	55.1179	57.4778	49.0618	43.5841	42.4035	83.5551	74.5746	54.9766	133.062	134.073	134.383
ENSG00000234175		processed_pseudogene	0.85592	0.00532863	0.335632	0.934984	NA	0.136585	0.766367	0.69158	NA	-0.20872	0.932307	0.644441	0.716198	0	1.59762	0.845261	1.75221	0	0.963716	1.966	0	1.99915	1.14708	0	0
ENSG00000100380	ST13	protein_coding	408.797	-0.0264765	0.084748	0.747631	0.909232	0.0343027	0.0871176	0.684186	0.78485	0.0118252	0.0899421	0.890662	0.917817	417.094	395.411	409.952	417.026	383.177	398.015	404.013	433.465	414.823	416.391	410.687	405.508
ENSG00000150401	DCUN1D2	protein_coding	45.8493	-0.0449119	0.190816	0.775811	0.922838	-0.57987	0.239501	0.0113589	0.027089	0.206719	0.226529	0.349898	0.439278	51.0551	50.325	44.7988	49.9379	47.2162	42.4035	28.507	31.6942	34.9851	64.2366	50.8066	54.2249
ENSG00000134779	TPGS2	protein_coding	796.162	0.046137	0.0675268	0.472517	0.758001	0.110522	0.0687149	0.107418	0.189465	-0.524868	0.0739581	1.08139e-12	4.75739e-12	841.112	849.135	818.213	849.821	873.499	873.127	855.211	934.979	918.608	579.277	578.631	582.328
ENSG00000165629	ATP5F1C	protein_coding	849.342	0.0944841	0.0792389	0.221348	0.514581	0.588679	0.079517	1.00478e-13	8.74342e-13	1.0663	0.0792665	1.61506e-41	1.86675e-40	619.584	604.699	570.551	666.715	656.486	598.468	858.16	952.691	895.618	1351.26	1260.29	1157.58
ENSG00000274204		lncRNA	5.82618	0.0737544	0.341221	0.398598	0.703991	2.6821	1.13413	0.00346024	0.00936749	4.27243	1.09299	3.49087e-05	9.11468e-05	1.73068	0	0	0.876104	0	2.89115	6.88101	8.38965	2.99872	18.3533	11.2904	16.5032
ENSG00000169062	UPF3A	protein_coding	62.918	-0.31445	0.197659	0.0566737	0.213874	-0.695345	0.213528	0.000737908	0.00228454	-0.37228	0.212609	0.0729532	0.113972	93.4569	86.2715	61.7041	69.2122	59.9282	53.9681	45.218	50.3379	49.9787	50.4716	64.9196	69.5493
ENSG00000229007	EXOSC3P1	processed_pseudogene	NA	NA	NA	NA	NA	NA	NA	NA	NA	NA	NA	NA	NA	NA	NA	NA	NA	NA	NA	NA	NA	NA	NA	NA	NA
ENSG00000159079	CFAP298	protein_coding	20.0603	-0.237151	0.281767	0.210606	0.499747	-0.516369	0.337551	0.094301	0.169744	-0.576316	0.356545	0.084283	0.129392	19.0375	31.1536	28.7389	18.3982	19.9761	20.238	21.626	16.7793	13.994	20.6475	18.3468	11.788
ENSG00000088448	ANKRD10	protein_coding	319.459	0.322873	0.102249	0.000906937	0.00807705	0.705456	0.10122	2.11106e-12	1.66316e-11	0.925871	0.102243	8.74619e-20	5.30245e-19	219.797	230.856	207.934	261.079	277.849	297.788	359.778	364.483	355.848	430.156	431.856	396.077
ENSG00000124191	TOX2	protein_coding	29.1483	0.075517	0.21115	0.652433	0.864155	-2.28111	0.359543	3.8203e-11	2.73864e-10	-2.96256	0.44975	1.19508e-11	4.97902e-11	39.8057	53.5203	52.4062	46.4335	59.0202	53.0044	9.83001	7.45746	10.9953	4.58833	5.64518	7.07281
ENSG00000223617	LINC00370	lncRNA	1.20039	-0.00846903	0.332866	0.904873	NA	-0.746303	1.18411	0.0850292	0.155881	0.224982	0.844972	0.6563	0.72637	0	1.59762	2.53578	0.876104	0.908003	1.92743	0	0	0	1.14708	4.23389	1.1788
ENSG00000241360	PDXP	protein_coding	NA	NA	NA	NA	NA	NA	NA	NA	NA	NA	NA	NA	NA	NA	NA	NA	NA	NA	NA	NA	NA	NA	NA	NA	NA
ENSG00000260992	DOCK9-DT	lncRNA	0.842241	-0.0224277	0.336031	0.73651	NA	-0.213631	0.788987	0.531195	NA	-0.404494	0.980227	0.378318	0.467894	0.865341	1.59762	1.69052	0	0	2.89115	0.983001	0.932183	0	1.14708	0	0
ENSG00000260094	LINC00564	lncRNA	1.20698	-0.00182298	0.341907	0.949316	NA	-0.0123825	0.842292	0.916209	0.94169	4.20139	2.94472	0.00411653	0.00832933	0	0	0	0	0	0	0	0	0	4.58833	2.82259	7.07281
ENSG00000235408	SNORA71B	snoRNA	2.43607	-0.00881896	0.325941	0.929314	0.978961	0.163179	0.663406	0.697121	0.794506	0.392267	0.763657	0.45832	0.54756	3.46137	1.59762	0.845261	2.62831	0	2.89115	2.949	2.79655	1.99915	2.29416	4.23389	3.5364
ENSG00000244558	KCNK15-AS1	lncRNA	1.77393	0.0851656	0.349487	0.223106	NA	0.346686	0.834761	0.316791	0.449342	2.54761	1.68707	0.0103301	0.0194475	0.865341	0	0	2.62831	0.908003	0	0.983001	0.932183	0.999574	5.73541	7.05648	1.1788
ENSG00000267000		lncRNA	1.27647	-0.00573932	0.330382	0.936753	NA	-1.20275	1.78929	0.0344415	0.0720456	-0.214665	0.839753	0.655899	0.726128	2.59602	1.59762	1.69052	2.62831	0.908003	1.92743	0	0	0	1.14708	2.82259	0
ENSG00000165632	TAF3	protein_coding	137.988	0.163629	0.169227	0.265786	0.571338	1.45048	0.169329	3.00691e-18	3.47758e-17	2.55537	0.163535	8.84997e-56	1.37573e-54	60.5739	45.5322	46.4894	49.9379	64.4682	61.6778	147.45	123.98	151.935	312.006	286.493	305.31
ENSG00000184497	TMEM255B	protein_coding	7.71435	-0.0314021	0.292118	0.836063	0.950146	-0.463775	0.510021	0.260945	0.38693	-0.889389	0.606283	0.0776253	0.1204	5.19205	15.1774	10.1431	7.88494	12.712	7.70973	7.86401	5.5931	5.99744	2.29416	8.46777	3.5364
ENSG00000142168	SOD1	protein_coding	689.798	0.10189	0.0793529	0.192056	0.473849	0.632428	0.079162	1.09467e-15	1.07885e-14	0.989543	0.0792393	5.12795e-36	5.22639e-35	495.841	494.463	482.644	561.583	534.814	487.64	759.86	787.694	740.684	936.019	955.447	1040.88
ENSG00000176890	TYMS	protein_coding	75.7017	0.0978523	0.162436	0.493862	0.773214	0.0720505	0.179395	0.683702	0.784592	-0.469703	0.199009	0.015949	0.0289375	86.5341	72.6917	76.9188	80.6016	89.8923	86.7344	83.5551	83.8965	80.9655	66.5308	42.3389	57.7613
ENSG00000065665	SEC61A2	protein_coding	84.9124	0.134736	0.208723	0.42441	0.721962	0.503228	0.236325	0.0264179	0.0571955	3.16069	0.211882	3.96705e-51	5.61421e-50	25.9602	22.3667	32.1199	40.3008	26.3321	25.0566	42.269	36.3551	37.9838	258.094	254.033	218.078
ENSG00000126226	PCID2	protein_coding	130.839	-0.299943	0.134686	0.0151752	0.0803507	-1.02379	0.148761	2.58082e-12	2.01829e-11	-0.999176	0.154704	5.9999e-11	2.39512e-10	205.951	187.72	172.433	155.947	155.269	136.848	85.5211	96.0148	92.9604	88.3254	105.847	87.2313
ENSG00000154640	BTG3	protein_coding	149.696	0.253243	0.140205	0.047717	0.189718	0.100096	0.146366	0.491013	0.621551	0.19098	0.150009	0.198607	0.272673	147.973	127.81	129.325	176.097	177.969	139.739	130.739	132.37	171.927	164.033	143.952	154.423
ENSG00000237668	RPS15AP38	processed_pseudogene	54.7348	-0.0762466	0.19653	0.637025	0.858112	0.489096	0.219849	0.0209207	0.0465636	0.932962	0.221405	1.5201e-05	4.11475e-05	40.671	37.5441	45.6441	35.0442	33.5961	46.2584	58.98	68.0493	49.9787	83.737	74.7987	82.5161
ENSG00000279494		lncRNA	0.896464	0.00175536	0.338617	0.950639	NA	0.162464	0.802813	0.578192	NA	0.864275	1.26178	0.107481	0.160088	0.865341	0	0	0	0	0.963716	0.983001	0	0.999574	4.58833	0	2.3576
ENSG00000147041	SYTL5	protein_coding	1.61116	-0.0284062	0.332696	0.732083	NA	-0.360771	0.802692	0.36517	0.499758	0.321488	0.822226	0.535486	0.617608	1.73068	0.79881	2.53578	0.876104	0.908003	1.92743	0	0	1.99915	5.73541	2.82259	0
ENSG00000100347	SAMM50	protein_coding	112.258	4.32426e-05	0.139425	0.999143	0.999513	-0.186517	0.153898	0.219851	0.337636	-0.222652	0.16051	0.164371	0.231703	115.09	124.614	121.718	125.283	131.66	104.081	102.232	103.472	110.953	117.002	93.1455	97.8405
ENSG00000184900	SUMO3	protein_coding	302.523	0.0246837	0.105626	0.808309	0.937578	-0.294354	0.112492	0.00826661	0.0204711	-1.92038	0.138377	2.04006e-44	2.51911e-43	390.269	389.819	393.046	405.636	366.833	423.071	367.642	325.332	259.889	96.3549	115.726	96.6617
ENSG00000278986		TEC	1.00971	0.00210795	0.338573	0.950219	NA	0.380836	0.870251	0.256004	0.381137	0.789748	1.20084	0.127672	0.186236	0	0	0.845261	0	0	0.963716	2.949	0	0.999574	0	2.82259	3.5364
ENSG00000278017		lncRNA	0.967973	0.0537796	0.341723	0.412391	NA	0.0269513	0.77439	0.925359	0.947004	0.258966	0.925204	0.559495	0.640386	0	0	1.69052	0.876104	1.81601	1.92743	0	1.86437	0	3.44125	0	0
ENSG00000263745		lncRNA	1.39434	0.0982633	0.348533	0.303878	NA	-0.97871	1.45087	0.0501527	0.0997258	-1.13058	1.53801	0.0812221	0.125297	0.865341	2.39643	1.69052	5.25663	3.63201	2.89115	0	0	0	0	0	0
ENSG00000154719	MRPL39	protein_coding	116.821	0.239442	0.162621	0.0963798	0.309541	0.904265	0.164884	2.15953e-08	1.21344e-07	1.28372	0.164968	3.17361e-15	1.57999e-14	78.7461	73.4905	60.8588	88.4865	77.1803	94.4442	129.756	131.438	143.939	196.151	148.186	179.178
ENSG00000223723	TFDP1P2	processed_pseudogene	4.29608	-0.00880764	0.311724	0.943706	0.980123	-0.425528	0.637192	0.343423	0.477777	0.25842	0.617979	0.60145	0.678735	5.19205	6.39048	1.69052	3.50442	4.54002	4.81858	2.949	3.72873	0.999574	5.73541	8.46777	3.5364
ENSG00000166479	TMX3	protein_coding	601.65	0.010081	0.0910217	0.902764	0.973089	0.178241	0.0935549	0.0557387	0.108986	0.32327	0.0946095	0.000611266	0.00139048	566.799	524.818	552.801	573.848	557.514	525.225	628.137	607.783	626.733	814.429	625.204	616.513
ENSG00000086712	TXLNG	protein_coding	232.391	-0.53599	0.156825	0.000175515	0.00192027	0.329763	0.141772	0.0180583	0.0409005	2.4759	0.130817	1.06669e-80	2.65176e-79	128.936	86.2715	112.42	70.9645	76.2723	70.3513	126.807	147.285	138.941	656.131	616.736	557.573
ENSG00000151632	AKR1C2	protein_coding	3.95408	-0.0816306	0.324734	0.524593	0.791821	0.122299	0.561617	0.77361	0.850336	-0.709575	0.761034	0.204031	0.278978	4.32671	4.79286	5.07157	4.38052	2.72401	2.89115	4.915	6.52528	4.99787	0	5.64518	1.1788
ENSG00000235587	GAPDHP65	processed_pseudogene	17.8228	0.406366	0.346552	0.0639147	0.232927	0.38413	0.350566	0.228289	0.347932	-0.669643	0.427402	0.0843238	0.129444	20.7682	15.1774	10.9884	22.7787	26.3321	26.0203	20.643	20.508	22.9902	4.58833	11.2904	11.788
ENSG00000075234	TTC38	protein_coding	70.5769	-0.164302	0.184068	0.290319	0.5988	-0.174148	0.201913	0.374508	0.509573	0.11693	0.204317	0.559927	0.640725	57.9779	87.0703	76.0735	78.8494	60.8362	50.1132	63.895	68.9815	61.9736	71.1191	80.4438	89.5889
ENSG00000101546	RBFA	protein_coding	47.0769	0.0317631	0.189729	0.842217	0.952454	-0.823113	0.244917	0.000433653	0.00139048	-1.43652	0.281769	1.28254e-07	4.15803e-07	57.9779	61.5084	72.6925	74.4689	56.2962	67.4601	35.388	28.8977	40.9825	25.2358	31.0485	12.9668
ENSG00000187134	AKR1C1	protein_coding	2.67087	0.107281	0.343417	0.346136	0.655193	0.396348	0.692493	0.373602	0.508676	-0.122377	0.759774	0.812276	0.854324	2.59602	2.39643	0.845261	2.62831	5.44802	2.89115	1.966	4.66091	3.99829	3.44125	0	1.1788
ENSG00000231566	LINC02595	lncRNA	NA	NA	NA	NA	NA	NA	NA	NA	NA	NA	NA	NA	NA	NA	NA	NA	NA	NA	NA	NA	NA	NA	NA	NA	NA
ENSG00000214322	CBX1P2	processed_pseudogene	NA	NA	NA	NA	NA	NA	NA	NA	NA	NA	NA	NA	NA	NA	NA	NA	NA	NA	NA	NA	NA	NA	NA	NA	NA
ENSG00000213997	PGAM1P7	processed_pseudogene	1.00958	0.057015	0.345971	0.341511	NA	0.198903	0.847806	0.583945	0.702375	2.19518	3.18996	0.0197873	0.0352074	0	0	0	0.876104	0.908003	0	0	0.932183	0	1.14708	0	8.25161
ENSG00000266920	ACTBP9	processed_pseudogene	1.06616	0.0350599	0.342676	0.601687	NA	-0.0142573	0.84167	0.917728	0.942298	3.42625	3.06301	0.00877647	0.0167678	0	0	0	0	0	0.963716	0	0	0	6.88249	1.4113	3.5364
ENSG00000160298	C21orf58	protein_coding	44.2058	-0.0285713	0.188134	0.85543	0.957732	-1.34529	0.257696	5.63832e-08	3.03652e-07	-2.71123	0.351893	3.27103e-15	1.62677e-14	64.9006	62.3072	85.3714	77.9733	58.1122	70.3513	27.524	27.0333	25.9889	6.88249	9.87907	14.1456
ENSG00000267686		lncRNA	2.80027	0.0745397	0.349602	0.244503	0.545787	4.69673	2.37082	0.000314077	0.00103141	4.82257	2.38721	0.000294811	0.000695976	0	0	0	0.876104	0.908003	0	3.932	5.5931	5.99744	6.88249	7.05648	2.3576
ENSG00000141452	RMC1	protein_coding	119.706	-0.254582	0.176753	0.0942229	0.30506	0.753051	0.169924	5.76619e-06	2.44178e-05	1.99848	0.162684	2.77449e-35	2.77213e-34	72.6887	54.3191	63.3946	58.699	39.9521	53.9681	106.164	108.133	110.953	263.829	270.969	233.403
ENSG00000100201	DDX17	protein_coding	1002.53	-0.537227	0.0677204	6.41644e-16	3.13034e-14	-1.60559	0.0723735	9.99307e-110	1.06191e-107	-1.63786	0.0748626	1.19001e-106	4.33431e-105	1760.1	1703.86	1692.21	1173.1	1154.07	1202.72	607.494	558.377	522.777	550.6	589.922	515.136
ENSG00000173698	ADGRG2	protein_coding	41.0846	-0.157263	0.21313	0.351215	0.660522	-0.256364	0.245183	0.273159	0.400928	-0.658315	0.270606	0.0115055	0.0214496	61.4392	46.331	42.2631	33.292	50.8482	43.3672	42.269	35.4229	45.9804	28.6771	25.4033	37.7216
ENSG00000175198	PCCA	protein_coding	43.5428	-0.0276929	0.212782	0.868192	0.962335	0.527924	0.253376	0.0285949	0.0613062	0.591713	0.26017	0.018499	0.0331399	44.9977	28.7572	31.2747	35.0442	30.8721	35.6575	62.912	46.6091	45.9804	69.972	40.9276	49.5097
ENSG00000172216	CEBPB	protein_coding	16.6429	-1.24366	0.38459	8.92972e-05	0.00105591	-2.44975	0.441026	4.38501e-09	2.63086e-08	-2.34214	0.459113	7.95023e-08	2.62043e-07	38.075	38.3429	39.7273	11.3894	14.528	17.3469	7.86401	3.72873	7.99659	9.17666	5.64518	5.89401
ENSG00000174365	SNHG11	lncRNA	26.8008	-0.0649651	0.244157	0.705968	0.890872	0.463906	0.30728	0.104475	0.184924	1.19035	0.310313	5.75809e-05	0.000147315	15.5761	16.775	23.6673	15.7699	18.1601	17.3469	21.626	32.6264	25.9889	41.295	47.984	44.7944
ENSG00000048740	CELF2	protein_coding	864.06	0.0180746	0.0730192	0.798264	0.933821	-0.448922	0.0763361	3.54856e-09	2.14756e-08	-1.15052	0.0823057	1.03921e-44	1.29343e-43	1131	1079.99	1035.44	1111.78	1172.23	1004.19	804.095	753.204	816.652	482.922	515.123	462.09
ENSG00000100372	SLC25A17	protein_coding	137.472	-0.0616215	0.149431	0.648746	0.862807	0.32572	0.159006	0.0365767	0.0759056	0.960086	0.157931	7.05189e-10	2.64961e-09	121.148	91.8631	105.658	105.133	86.2603	110.827	126.807	111.862	163.93	221.387	210.283	194.502
ENSG00000166396	SERPINB7	protein_coding	29.5524	-0.0516998	0.214633	0.756998	0.913153	-0.514636	0.278158	0.0491057	0.0979565	-1.16349	0.326556	0.000180494	0.000436746	46.7284	32.7512	37.1915	35.0442	36.3201	38.5486	29.49	24.2368	24.9893	13.765	15.5243	20.0396
ENSG00000231324		lncRNA	1.40422	0.012544	0.329473	0.901394	NA	-0.828885	1.14723	0.0794421	0.147283	-1.75531	2.15919	0.0332301	0.0563297	0.865341	2.39643	4.22631	0.876104	3.63201	3.85486	0	0	0.999574	0	0	0
ENSG00000224269		lncRNA	0.820556	-0.032534	0.337756	0.619515	NA	-0.148778	0.773372	0.658655	NA	-0.0858467	0.884337	0.844091	0.880708	0.865341	1.59762	0.845261	0.876104	0.908003	0	0	0.932183	0.999574	0	2.82259	0
ENSG00000159263	SIM2	protein_coding	106.168	-0.483785	0.150566	0.000426205	0.00420888	-2.06559	0.180196	3.53749e-31	7.37931e-30	-2.39875	0.202539	5.32181e-33	4.94405e-32	192.106	181.33	229.911	139.301	151.637	126.247	44.235	51.2701	45.9804	39.0008	35.2824	37.7216
ENSG00000267669		transcribed_processed_pseudogene	4.82449	1.97089	0.822889	0.000886397	0.00792141	0.277707	0.620226	0.519274	0.64623	-0.413208	0.778944	0.445384	0.535065	1.73068	2.39643	2.53578	12.2655	13.62	11.5646	2.949	1.86437	4.99787	1.14708	2.82259	0
ENSG00000273289		lncRNA	1.60119	-0.141228	0.368524	0.158037	NA	-0.621628	0.85671	0.183952	0.292604	-3.16121	2.48575	0.00693472	0.0134876	4.32671	3.19524	4.22631	1.75221	1.81601	0	1.966	0.932183	0.999574	0	0	0
ENSG00000100348	TXN2	protein_coding	201.008	0.116249	0.119854	0.297689	0.605722	-0.170662	0.128446	0.17546	0.281875	-0.438744	0.136051	0.00115002	0.00251261	205.086	201.3	242.59	214.646	266.953	229.364	192.668	177.115	204.913	137.65	166.533	173.284
ENSG00000188985	DHFRP1	processed_pseudogene	20.1055	0.0388178	0.253406	0.820834	0.942104	0.19666	0.342038	0.530269	0.655892	-0.319139	0.379775	0.364772	0.454369	23.3642	18.3726	18.5957	21.0265	25.4241	17.3469	12.779	27.0333	30.9868	11.4708	11.2904	23.576
ENSG00000043355	ZIC2	protein_coding	1.50764	-0.0856934	0.350089	0.213028	NA	-0.262543	0.780605	0.480933	0.612353	0.581347	0.917013	0.288464	0.372835	0.865341	0	3.38104	0	0	0.963716	1.966	0	0	5.73541	2.82259	2.3576
ENSG00000274184		lncRNA	0.884993	0.0253418	0.337194	0.698646	NA	-0.327722	0.88428	0.407376	NA	0.573373	1.021	0.265949	0.348116	0.865341	0.79881	0	1.75221	0.908003	0	0	0	0	2.29416	2.82259	1.1788
ENSG00000160208	RRP1B	protein_coding	253.908	-0.306849	0.104844	0.00202572	0.0159366	-0.766641	0.110733	2.40694e-12	1.88558e-11	-1.07677	0.119022	8.56934e-20	5.20194e-19	363.443	348.281	356.7	285.61	297.825	266.949	231.988	183.64	207.911	154.856	176.412	173.284
ENSG00000101542	CDH20	protein_coding	2.49071	0.157232	0.370272	0.180661	0.457202	0.0797439	0.670763	0.84453	0.903336	0.137409	0.761923	0.786359	0.83355	1.73068	0.79881	2.53578	4.38052	6.35602	1.92743	3.932	0.932183	0.999574	2.29416	2.82259	1.1788
ENSG00000126216	TUBGCP3	protein_coding	115.595	0.00797141	0.140296	0.958057	0.986094	0.213155	0.15006	0.149497	0.248337	-0.0850944	0.159853	0.590538	0.668991	122.878	110.236	103.967	111.265	101.696	126.247	137.62	126.777	127.945	100.943	118.549	99.0193
ENSG00000166913	YWHAB	protein_coding	1445.82	0.134668	0.0728332	0.0573667	0.215755	0.258543	0.0738646	0.000436242	0.00139779	0.493919	0.0742494	2.64539e-11	1.08058e-10	1320.51	1186.23	1176.6	1322.92	1420.12	1317.4	1501.04	1400.14	1511.36	1854.83	1776.82	1561.91
ENSG00000100106	TRIOBP	protein_coding	332.676	0.00968371	0.0898408	0.929386	0.978961	-1.1781	0.10188	2.13132e-31	4.48744e-30	-3.47122	0.160304	1.4901e-104	5.28396e-103	485.456	547.984	541.812	534.424	518.47	531.971	242.801	241.435	206.912	43.5891	46.5728	50.6885
ENSG00000160209	PDXK	protein_coding	322.678	-0.436504	0.0906688	7.00612e-07	1.29089e-05	-1.71512	0.102537	1.67204e-63	8.09795e-62	-3.26909	0.143507	1.80301e-115	7.53015e-114	601.412	612.687	597.6	455.574	430.393	439.454	175.957	185.504	186.92	49.3245	60.6857	76.6221
ENSG00000266053	NDUFV2-AS1	lncRNA	3.2552	-0.113997	0.343575	0.337998	0.648571	-0.0391236	0.601295	0.923521	0.945878	-0.641189	0.791431	0.253905	0.335248	6.92273	5.59167	0.845261	3.50442	1.81601	1.92743	1.966	4.66091	5.99744	2.29416	0	3.5364
ENSG00000267397		lncRNA	1.64495	-0.0440236	0.334483	0.606288	NA	0.146254	0.700202	0.719241	0.80838	-0.422687	0.899028	0.414089	0.503928	0.865341	3.19524	1.69052	0.876104	2.72401	0	5.898	0.932183	0.999574	1.14708	1.4113	0
ENSG00000062598	ELMO2	protein_coding	197.858	-0.0841454	0.122769	0.465217	0.752987	0.306749	0.126312	0.0142072	0.0330867	0.749725	0.126255	2.19287e-09	8.01807e-09	154.031	174.939	158.064	144.557	168.889	142.63	193.651	189.233	222.905	248.917	286.493	289.985
ENSG00000266258	LINC01909	lncRNA	1.48174	0.008902	0.329451	0.922708	NA	-0.0168466	0.698915	0.964168	0.974962	-0.346766	0.875734	0.493837	0.579892	1.73068	1.59762	1.69052	2.62831	1.81601	0.963716	0	2.79655	1.99915	1.14708	1.4113	0
ENSG00000267655		lncRNA	15.7431	0.161182	0.376993	0.158349	0.423155	4.8277	1.00023	1.2839e-06	5.91675e-06	5.80502	0.998336	1.09695e-08	3.82701e-08	0	1.59762	0	1.75221	0.908003	2.89115	15.728	20.508	26.9885	50.4716	26.8146	41.258
ENSG00000175354	PTPN2	protein_coding	193.071	-0.21462	0.137802	0.0874999	0.289934	0.587385	0.134622	9.6769e-06	3.96942e-05	1.59588	0.130425	6.71283e-35	6.62958e-34	137.589	118.224	106.503	113.017	98.0643	93.4805	168.093	184.572	195.916	392.302	340.122	368.965
ENSG00000128274	A4GALT	protein_coding	25.9807	-0.454577	0.277671	0.0278134	0.127889	-3.61274	0.456908	6.32115e-16	6.3194e-15	-5.34964	0.826938	1.32485e-10	5.17979e-10	52.7858	63.9048	61.7041	41.1769	30.8721	44.3309	1.966	6.52528	4.99787	1.14708	0	2.3576
ENSG00000276809		lncRNA	7.35063	0.210802	0.42911	0.0186405	0.0943212	6.09997	2.33091	2.31512e-06	1.02859e-05	7.17279	2.44177	6.3884e-08	2.11566e-07	0	0	0	1.75221	0.908003	1.92743	8.84701	8.38965	12.9945	20.6475	12.7017	20.0396
ENSG00000100304	TTLL12	protein_coding	81.0774	-0.141744	0.158945	0.311003	0.619768	-1.14297	0.190596	7.18544e-10	4.60138e-09	-3.00474	0.279429	1.53212e-27	1.20834e-26	109.033	150.975	136.932	101.628	130.752	119.501	62.912	53.1344	59.9744	16.0592	15.5243	16.5032
ENSG00000160213	CSTB	protein_coding	139.079	0.0952126	0.133806	0.446135	0.740101	0.04172	0.143321	0.766321	0.844585	-0.861555	0.164187	1.03158e-07	3.37115e-07	142.781	178.135	135.242	156.823	153.453	183.106	167.11	157.539	145.938	74.5604	84.6777	89.5889
ENSG00000152193	OBI1	protein_coding	83.8227	-0.0918004	0.163799	0.525186	0.791821	0.168297	0.176666	0.330014	0.46438	0.596939	0.177449	0.000629996	0.0014298	79.6114	71.0941	69.3114	72.7167	68.1002	61.6778	90.4361	84.8286	72.9689	123.885	101.613	109.629
ENSG00000160214	RRP1	protein_coding	70.7942	-0.146267	0.188939	0.353305	0.662538	-0.287625	0.212609	0.163165	0.265906	-0.661406	0.229523	0.00304803	0.00628097	85.6688	86.2715	85.3714	76.2211	74.4563	73.2424	69.7931	55.931	82.9646	29.8241	50.8066	78.9797
ENSG00000275216		lncRNA	33.5896	0.154	0.223614	0.373493	0.682139	-0.81809	0.293048	0.00283475	0.00783145	-2.04487	0.379682	1.86584e-08	6.42244e-08	50.1898	38.3429	48.1799	62.2034	53.5722	45.2947	15.728	28.8977	28.9876	12.6179	15.5243	3.5364
ENSG00000128165	ADM2	protein_coding	2.02825	-0.371404	0.694464	0.00862343	NA	-2.37632	1.62677	0.0102245	0.0247581	-0.36904	0.75455	0.480158	0.567695	3.46137	6.39048	4.22631	0	0.908003	0	0	0.932183	0	2.29416	1.4113	4.71521
ENSG00000235472	EIF4A1P7	processed_pseudogene	2.89846	0.0655036	0.327322	0.574619	0.821983	-0.13005	0.642971	0.756107	0.836338	-0.0926818	0.714536	0.855137	0.889203	5.19205	1.59762	1.69052	4.38052	1.81601	5.7823	2.949	0.932183	2.99872	3.44125	2.82259	1.1788
ENSG00000231010		lncRNA	1.71635	-0.146668	0.370581	0.153861	NA	-1.42184	1.37605	0.0397004	0.0814801	-3.61693	2.5117	0.0038322	0.00778957	4.32671	6.39048	3.38104	1.75221	1.81601	0.963716	1.966	0	0	0	0	0
ENSG00000197889	MEIG1	protein_coding	0.909897	0.00488939	0.335761	0.938706	NA	0.0382682	0.761597	0.907151	NA	-0.00538303	0.893471	0.990835	0.993837	1.73068	0	0.845261	0	0.908003	1.92743	2.949	0	0	1.14708	1.4113	0
ENSG00000150403	TMCO3	protein_coding	557.913	-0.00394069	0.0805912	0.959054	0.986241	0.184075	0.0821022	0.0238765	0.0522886	-0.672119	0.089935	6.65079e-14	3.11475e-13	610.066	612.687	557.027	632.547	555.698	585.939	678.27	704.73	641.726	353.301	388.106	374.859
ENSG00000235159		lncRNA	1.87074	-0.123019	0.358484	0.210227	NA	-0.857167	1.02425	0.100816	0.179362	-1.14345	1.17785	0.0941705	0.142591	7.78807	3.19524	1.69052	1.75221	1.81601	0.963716	2.949	0	0	2.29416	0	0
ENSG00000183172	SMDT1	protein_coding	16.74	0.0598641	0.255331	0.729146	0.901774	0.355935	0.343017	0.255902	0.381016	-0.657412	0.415098	0.0829165	0.127628	18.1722	19.1714	12.6789	19.2743	19.9761	15.4195	21.626	25.1689	19.9915	10.3237	8.46777	10.6092
ENSG00000085415	SEH1L	protein_coding	122.423	-0.0282765	0.136606	0.820568	0.942077	-0.148072	0.149276	0.313605	0.445664	0.0839316	0.151498	0.580827	0.65978	127.205	125.413	120.872	138.424	124.396	101.19	113.045	109.065	113.951	137.65	127.017	130.847
ENSG00000186654	PRR5	protein_coding	3.58252	-0.0413215	0.316691	0.739203	0.906274	-1.11253	0.896529	0.0531636	0.104744	-0.945221	0.833072	0.114746	0.169526	5.19205	7.18929	5.07157	6.13273	4.54002	3.85486	4.915	0	0	1.14708	1.4113	3.5364
ENSG00000126218	F10	protein_coding	9.99732	0.0280417	0.282061	0.862668	0.960694	0.130102	0.427876	0.725505	0.812086	0.0483947	0.461432	0.907543	0.930313	10.3841	10.3845	7.60735	9.63715	12.712	7.70973	10.813	11.1862	9.99574	13.765	9.87907	5.89401
ENSG00000226543	MYL6P1	processed_pseudogene	NA	NA	NA	NA	NA	NA	NA	NA	NA	NA	NA	NA	NA	NA	NA	NA	NA	NA	NA	NA	NA	NA	NA	NA	NA
ENSG00000160216	AGPAT3	protein_coding	301.752	-0.203825	0.108477	0.0461202	0.185119	-0.730337	0.115509	1.60206e-10	1.08802e-09	-1.2453	0.124979	9.11866e-24	6.38986e-23	417.96	428.162	413.333	328.539	346.857	404.761	258.529	243.3	251.893	136.503	177.823	213.363
ENSG00000235879	FAR1P1	processed_pseudogene	NA	NA	NA	NA	NA	NA	NA	NA	NA	NA	NA	NA	NA	NA	NA	NA	NA	NA	NA	NA	NA	NA	NA	NA	NA
ENSG00000179399	GPC5	protein_coding	14.3328	3.19513	2.19577	0.00151596	0.0124437	6.0519	2.28691	1.58267e-06	7.20537e-06	8.75259	2.54394	2.39155e-11	9.79875e-11	0	0	0	5.25663	0.908003	1.92743	10.813	9.32183	8.99616	41.295	52.2179	41.258
ENSG00000267742	SINHCAFP2	processed_pseudogene	2.04821	-0.0609221	0.337212	0.494873	0.77375	-0.122808	0.698572	0.759207	0.838687	0.764193	0.871367	0.18854	0.260891	0.865341	1.59762	2.53578	0.876104	1.81601	0	0.983001	1.86437	0.999574	5.73541	1.4113	5.89401
ENSG00000074695	LMAN1	protein_coding	1656.73	-0.0235516	0.0647191	0.713771	0.894968	0.324978	0.0651906	5.91924e-07	2.84164e-06	0.349244	0.065921	9.71407e-08	3.17949e-07	1508.29	1486.59	1410.74	1495.51	1411.94	1424.37	1874.58	1779.54	1870.2	2038.37	1771.18	1809.46
ENSG00000276916		lncRNA	2.45517	1.73787	1.8482	0.0119994	0.067036	0.481311	0.829803	0.26801	0.394911	1.00779	1.08786	0.119594	0.175859	0.865341	0.79881	0	5.25663	2.72401	7.70973	1.966	0.932183	1.99915	3.44125	1.4113	2.3576
ENSG00000122042	UBL3	protein_coding	675.928	1.51884	0.0996931	1.53681e-53	3.01798e-51	2.48057	0.0967509	6.51645e-146	1.15411e-143	2.30463	0.0981834	1.61219e-122	7.42637e-121	170.472	193.312	196.946	531.795	559.33	531.008	1071.47	989.978	1086.54	1047.29	845.366	887.637
ENSG00000126217	MCF2L	protein_coding	18.1054	-0.459358	0.342204	0.0414502	0.172309	-1.38246	0.38184	8.06099e-05	0.000289828	-3.88874	0.692901	7.53467e-09	2.65678e-08	32.883	45.5322	28.7389	26.2831	20.8841	18.3106	11.796	13.0506	12.9945	1.14708	5.64518	0
ENSG00000231298	MANCR	lncRNA	62.03	-0.212777	0.17002	0.149267	0.408418	-2.19816	0.233615	8.79782e-22	1.23108e-20	-3.32696	0.321331	1.12321e-25	8.36025e-25	121.148	117.425	109.039	95.4954	87.1683	106.972	21.626	29.8298	21.9906	9.17666	12.7017	11.788
ENSG00000242060	RPS3AP49	processed_pseudogene	2.55391	-0.116745	0.354074	0.250568	0.552568	0.150984	0.653743	0.721813	0.80978	-0.266384	0.770133	0.607144	0.683642	1.73068	3.19524	4.22631	2.62831	0	0.963716	0.983001	2.79655	7.99659	0	1.4113	4.71521
ENSG00000268573		lncRNA	24.5932	1.78697	0.526556	5.59916e-05	0.000698275	3.13162	0.483046	1.88809e-11	1.38315e-10	3.53455	0.481634	5.65741e-14	2.65747e-13	2.59602	4.79286	3.38104	12.2655	14.528	18.3106	30.473	31.6942	41.9821	48.1775	33.8711	53.0461
ENSG00000186496	ZNF396	protein_coding	2.04883	0.0092914	0.327232	0.924406	0.977488	0.282663	0.69784	0.506966	0.635554	-0.474589	0.892176	0.375522	0.465016	2.59602	0	3.38104	3.50442	0.908003	1.92743	4.915	2.79655	1.99915	1.14708	1.4113	0
ENSG00000101040	ZMYND8	protein_coding	351.83	-0.605366	0.0939207	3.1973e-11	1.06216e-09	-2.40119	0.112661	1.50929e-101	1.43501e-99	-1.83732	0.109321	5.58115e-64	1.04474e-62	655.929	688.574	650.006	404.76	481.242	410.543	120.909	129.573	124.947	170.915	187.702	196.86
ENSG00000160218	TRAPPC10	protein_coding	202.125	-0.286503	0.113784	0.00731604	0.0453823	-0.385305	0.117004	0.000874055	0.00267715	-0.273149	0.119854	0.0216795	0.0382793	240.565	225.264	249.352	199.752	181.601	194.671	180.872	178.047	185.921	186.974	189.114	213.363
ENSG00000170525	PFKFB3	protein_coding	324.202	-1.15907	0.111508	2.56791e-26	2.09676e-24	-0.59248	0.104346	9.57852e-09	5.57102e-08	1.0683	0.0947098	9.35056e-30	7.85581e-29	325.368	295.56	304.294	141.929	128.936	137.811	193.651	203.216	212.909	625.16	644.962	676.632
ENSG00000081913	PHLPP1	protein_coding	299.014	0.34264	0.135296	0.00586927	0.0378611	1.30673	0.130705	5.13971e-24	7.9155e-23	2.46876	0.12691	4.72511e-85	1.26681e-83	122.878	124.614	98.0503	166.46	128.936	154.195	255.58	280.587	327.86	597.63	697.18	634.195
ENSG00000100150	DEPDC5	protein_coding	45.892	0.0202527	0.189763	0.898314	0.971587	-0.50469	0.236831	0.0258034	0.0560242	-0.143621	0.235421	0.529841	0.612263	57.9779	40.7393	54.0967	49.0618	52.6642	53.9681	30.473	37.2873	36.9842	47.0304	47.984	42.4368
ENSG00000131831	RAI2	protein_coding	1.61869	0.0369499	0.342712	0.564312	NA	2.99617	2.61315	0.00666153	0.0169136	3.47172	2.53396	0.00494648	0.00986461	0	0	0	0	0	0.963716	3.932	3.72873	0.999574	3.44125	2.82259	3.5364
ENSG00000214019	RBM39P1	processed_pseudogene	19.9241	-0.282991	0.380626	0.14572	0.402546	0.608424	0.410349	0.0918355	0.166	2.72714	0.393945	9.35822e-13	4.13151e-12	6.05739	10.3845	6.76209	4.38052	4.54002	4.81858	14.745	11.1862	12.9945	60.7954	56.4518	45.9733
ENSG00000235385	LINC02154	lncRNA	2.38278	0.203673	0.423942	0.0172028	0.0887247	2.55044	2.4127	0.00881824	0.0216938	4.80527	2.40103	0.000334175	0.000784375	0	0	0	1.75221	2.72401	0.963716	1.966	2.79655	1.99915	3.44125	7.05648	5.89401
ENSG00000047230	CTPS2	protein_coding	36.4943	-0.100173	0.202481	0.539608	0.801021	-1.20044	0.273128	3.95421e-06	1.71056e-05	-2.26847	0.347945	1.96174e-11	8.07115e-11	59.7085	60.7096	54.0967	52.5663	49.9402	54.9318	27.524	27.0333	17.9923	18.3533	5.64518	9.43041
ENSG00000213440	H2AZP1	processed_pseudogene	0.941084	-0.0275968	0.335388	0.702586	NA	-0.242548	0.78425	0.50082	NA	-0.224754	0.885971	0.632861	0.706126	0.865341	0.79881	2.53578	0	0.908003	1.92743	0	0.932183	0.999574	1.14708	0	1.1788
ENSG00000241945	PWP2	protein_coding	6.9088	-0.035508	0.294561	0.811465	0.93901	0.0388294	0.467756	0.922639	0.945297	-1.18483	0.689516	0.0354777	0.0596583	10.3841	6.39048	8.45261	7.00883	7.26402	8.67344	7.86401	11.1862	6.99702	1.14708	2.82259	4.71521
ENSG00000226742	HSBP1L1	protein_coding	4.28759	0.257742	0.423679	0.110453	0.339187	0.531202	0.632424	0.244534	0.367512	0.0206523	0.662777	0.96707	0.976579	2.59602	2.39643	3.38104	7.88494	5.44802	5.7823	4.915	4.66091	5.99744	3.44125	1.4113	3.5364
ENSG00000272948		lncRNA	1.29249	0.0264414	0.332661	0.734886	NA	0.0561025	0.720651	0.88139	0.925872	0.05036	0.832835	0.916249	0.937006	0.865341	0.79881	1.69052	1.75221	0.908003	1.92743	1.966	1.86437	0	1.14708	1.4113	1.1788
ENSG00000273210		lncRNA	1.22878	-0.0113085	0.332368	0.887164	NA	0.141795	0.722829	0.716785	0.806702	-0.481672	0.976417	0.326757	0.414909	0.865341	1.59762	1.69052	0.876104	2.72401	0	2.949	1.86437	0.999574	0	0	1.1788
ENSG00000157540	DYRK1A	protein_coding	217.07	-0.247193	0.114043	0.0207444	0.102821	-1.44665	0.131924	1.70143e-28	3.16543e-27	-0.435533	0.122124	0.000317542	0.000746826	305.465	284.376	300.068	278.601	234.265	223.582	93.3851	107.201	122.948	228.269	221.573	205.111
ENSG00000141469	SLC14A1	protein_coding	17.594	-0.810587	0.362468	0.00272305	0.0202713	-2.34177	0.420222	4.16699e-09	2.50755e-08	-4.11005	0.687395	1.13452e-09	4.22056e-09	42.4017	45.5322	34.6557	19.2743	19.0681	22.1655	6.88101	9.32183	5.99744	2.29416	0	3.5364
ENSG00000131828	PDHA1	protein_coding	211.514	0.00348906	0.120627	0.975401	0.991589	0.288806	0.126039	0.0201542	0.0450658	-0.0373491	0.132479	0.78051	0.829314	186.914	199.702	217.232	176.973	237.897	190.816	231.988	277.79	230.902	198.445	189.114	200.396
ENSG00000185989	RASA3	protein_coding	211.214	-0.70834	0.112608	6.24594e-11	2.03999e-09	-2.78738	0.142139	2.02336e-86	1.54882e-84	-4.97418	0.260043	6.65152e-82	1.69159e-80	463.823	500.055	461.513	292.619	306.905	258.276	69.7931	66.185	68.9706	6.88249	25.4033	14.1456
ENSG00000173674	EIF1AX	protein_coding	767.565	0.0765869	0.0889042	0.370841	0.679099	0.985624	0.0881552	2.39237e-29	4.59279e-28	1.8586	0.0867674	2.2141e-102	7.64921e-101	443.92	382.63	372.76	441.557	429.485	397.051	834.568	751.339	798.659	1587.56	1373.19	1398.06
ENSG00000276248		lncRNA	8.61918	0.490283	0.51985	0.0451875	0.182848	0.323048	0.472609	0.412168	0.548454	-0.31342	0.544701	0.498279	0.583577	5.19205	8.78691	5.91683	13.1416	13.62	14.4557	12.779	5.5931	8.99616	4.58833	5.64518	4.71521
ENSG00000152213	ARL11	protein_coding	3.9441	-0.00273292	0.341851	0.941332	0.980123	0.473532	0.953227	0.218063	0.335648	6.97225	2.61325	9.01298e-07	2.71938e-06	0	0	0	0	0	0	0	1.86437	0	17.2062	14.113	14.1456
ENSG00000183098	GPC6	protein_coding	122.851	-0.116368	0.141934	0.366358	0.675835	0.0853626	0.149525	0.562825	0.684953	-0.345049	0.161215	0.0303031	0.0518518	131.532	132.602	129.325	113.894	132.568	110.827	139.586	143.556	134.942	127.326	79.0325	99.0193
ENSG00000107537	PHYH	protein_coding	62.6791	0.00626392	0.173219	0.968441	0.989098	-0.282892	0.202151	0.149018	0.247723	-0.919778	0.230036	4.07747e-05	0.000105699	75.2847	67.8988	82.8356	74.4689	69.0082	83.8433	63.895	57.7953	61.9736	53.9129	28.2259	33.0064
ENSG00000228232	GAPDHP1	processed_pseudogene	272.516	0.0529275	0.10938	0.612355	0.845504	0.0590674	0.114696	0.605023	0.721387	-0.418338	0.122609	0.000580585	0.00132341	267.39	282.779	303.449	307.513	299.641	281.405	321.441	316.942	250.893	182.386	237.098	219.257
ENSG00000139842	CUL4A	protein_coding	318.021	-0.221237	0.0959802	0.0160242	0.0841282	-0.971955	0.104384	5.94489e-21	7.91995e-20	-1.05169	0.109174	3.26544e-22	2.16628e-21	464.688	428.961	453.06	395.999	385.901	360.43	204.464	247.028	229.902	235.152	217.34	193.323
ENSG00000101940	WDR13	protein_coding	207.034	0.338095	0.113273	0.00153776	0.0126026	0.132979	0.11607	0.241557	0.364068	-0.998687	0.137345	2.11796e-13	9.67784e-13	218.066	196.507	225.685	274.221	273.309	275.623	232.971	237.707	232.901	90.6195	103.025	123.774
ENSG00000132199	ENOSF1	protein_coding	32.6521	-0.098977	0.218718	0.55753	0.810412	-0.583446	0.279897	0.0267368	0.0578029	-0.72777	0.298636	0.0106015	0.0199145	44.9977	38.3429	42.2631	38.5486	41.7681	31.8026	18.677	27.0333	34.9851	28.6771	28.2259	16.5032
ENSG00000134453	RBM17	protein_coding	239.118	-0.170532	0.108888	0.0975171	0.31187	0.1108	0.110056	0.309847	0.441608	0.283672	0.111949	0.0108076	0.0202652	233.642	230.057	223.149	188.362	202.485	212.981	250.665	246.096	245.895	274.153	255.444	306.488
ENSG00000237351	ITPK1P1	processed_pseudogene	1.03511	0.0492962	0.342174	0.393332	NA	-0.188035	0.845315	0.724071	0.811185	1.05387	1.43004	0.0748018	0.116521	0	0	0.845261	0	0	2.89115	0	0	0	1.14708	2.82259	4.71521
ENSG00000197582	GPX1P1	processed_pseudogene	9.35189	-0.00250771	0.282916	0.984426	0.994814	-0.345661	0.46142	0.371762	0.506936	-0.830443	0.550321	0.0792593	0.122692	7.78807	9.58572	17.7505	8.76104	12.712	13.492	9.83001	5.5931	9.99574	9.17666	2.82259	4.71521
ENSG00000102218	RP2	protein_coding	138.973	0.129687	0.142492	0.31709	0.625861	-0.00336057	0.153796	0.979172	0.985007	0.407738	0.154224	0.00747226	0.014442	128.936	103.845	142.849	147.186	143.464	126.247	108.13	120.252	145.938	178.945	172.178	149.708
ENSG00000165609	NUDT5	protein_coding	309.738	0.143721	0.104709	0.155488	0.418864	0.39531	0.106947	0.000185301	0.000631359	0.53412	0.108682	7.41183e-07	2.25182e-06	260.468	244.436	255.269	253.194	309.629	283.333	372.557	316.01	315.865	371.655	386.695	347.746
ENSG00000141956	PRDM15	protein_coding	34.1858	-0.626367	0.287634	0.00510947	0.0339379	-1.47164	0.309507	5.1781e-07	2.50582e-06	-0.327639	0.271015	0.207991	0.283547	49.3245	53.5203	48.1799	29.7875	25.4241	32.7663	19.66	12.1184	19.9915	24.0887	49.3953	45.9733
ENSG00000012174	MBTPS2	protein_coding	103.967	0.377737	0.175951	0.0141605	0.0764127	0.290877	0.178645	0.0959404	0.172231	0.157086	0.185692	0.39052	0.480298	89.9955	98.2536	76.9188	127.911	134.384	97.3353	116.977	100.676	109.953	128.473	81.8551	84.8737
ENSG00000102100	SLC35A2	protein_coding	68.5406	-0.455645	0.184211	0.00443694	0.0301906	-0.862762	0.192668	4.22007e-06	1.81946e-05	-1.15246	0.209702	1.96908e-08	6.76419e-08	108.168	92.662	107.348	72.7167	78.9963	61.6778	50.133	57.7953	57.9753	50.4716	40.9276	43.6156
ENSG00000198542	ITGBL1	protein_coding	809.212	0.00876871	0.0730054	0.89548	0.970687	0.179324	0.0741337	0.0148877	0.0344581	0.172901	0.0756751	0.0218428	0.0385314	735.54	778.041	761.58	793.751	730.034	767.118	904.361	851.083	824.648	919.96	815.729	828.697
ENSG00000151468	CCDC3	protein_coding	3.54917	0.0539362	0.326898	0.627578	0.853586	0.387687	0.673954	0.383421	0.519031	0.700844	0.777554	0.208554	0.284108	2.59602	3.19524	0.845261	3.50442	1.81601	3.85486	1.966	3.72873	5.99744	8.02958	7.05648	0
ENSG00000229124	VIM-AS1	lncRNA	4.70267	0.0050758	0.302507	0.981139	0.993749	-1.16153	0.764996	0.0350029	0.0730676	-1.32674	0.815632	0.0357138	0.0600041	7.78807	7.9881	5.91683	7.00883	8.17203	6.74601	2.949	1.86437	1.99915	4.58833	1.4113	0
ENSG00000263753	LINC00667	lncRNA	87.2673	0.00121728	0.1457	0.993687	0.998708	-0.165646	0.161675	0.295899	0.42695	-1.62543	0.211578	5.66041e-15	2.78264e-14	108.168	104.644	114.11	112.141	112.592	102.154	89.4531	102.54	97.9582	33.2654	32.4598	37.7216
ENSG00000151657	KIN	protein_coding	201.245	0.902674	0.174803	3.09715e-08	7.17151e-07	2.10349	0.162848	5.92428e-39	1.61665e-37	2.95125	0.160157	1.1398e-76	2.66767e-75	66.6313	40.7393	53.2515	109.513	99.8803	100.226	231.988	241.435	222.905	485.216	410.687	352.462
ENSG00000123179	EBPL	protein_coding	53.151	0.090712	0.181333	0.556936	0.809927	0.0260601	0.206556	0.897813	0.933839	-0.675167	0.23776	0.00347352	0.00711202	53.6512	53.5203	64.2398	62.2034	59.9282	64.569	51.116	62.4562	60.974	30.9712	35.2824	38.9004
ENSG00000267293		processed_pseudogene	1.25163	-0.0833637	0.352396	0.194365	NA	-0.231728	0.803798	0.475063	0.607786	0.917144	1.12528	0.132506	0.192348	1.73068	0	0.845261	0	0	0	0	0	0.999574	3.44125	5.64518	2.3576
ENSG00000148429	USP6NL	protein_coding	200.106	0.133451	0.124533	0.248858	0.550833	0.351166	0.129222	0.00606169	0.0155281	1.2642	0.125472	3.31946e-24	2.36132e-23	141.051	142.188	130.17	141.053	163.441	155.158	156.297	183.64	189.919	353.301	302.017	343.031
ENSG00000101544	ADNP2	protein_coding	348.194	-0.146494	0.104355	0.141174	0.395636	0.765444	0.10089	2.09699e-14	1.90267e-13	1.59782	0.0984554	1.04317e-59	1.76943e-58	226.719	193.312	209.625	191.867	185.233	185.997	353.88	356.094	364.844	634.337	606.857	669.559
ENSG00000141428	C18orf21	protein_coding	54.6852	-0.270015	0.22073	0.124876	0.366912	0.455602	0.220629	0.0321708	0.0679647	0.802513	0.223479	0.000228958	0.000548298	36.3443	47.1298	49.0251	30.6637	35.4121	36.6212	51.116	61.5241	72.9689	91.7666	70.5648	73.0857
ENSG00000134461	ANKRD16	protein_coding	11.2422	-0.348589	0.39115	0.0968929	0.310514	-1.24874	0.495563	0.003424	0.00928469	-2.27992	0.623243	5.79564e-05	0.000148175	26.8256	21.5679	15.2147	13.1416	12.712	11.5646	8.84701	12.1184	1.99915	5.73541	2.82259	2.3576
ENSG00000134884	ARGLU1	protein_coding	360.497	0.0322988	0.106199	0.748816	0.909232	1.19669	0.104496	8.33319e-31	1.70101e-29	1.29559	0.105758	6.98109e-35	6.89089e-34	235.373	185.324	216.387	238.3	209.749	203.344	456.112	522.022	488.792	520.775	533.47	516.315
ENSG00000152767	FARP1	protein_coding	342.819	0.456813	0.0972112	1.00471e-06	1.79649e-05	0.455196	0.0974921	2.58445e-06	1.1418e-05	-0.275552	0.106411	0.00918363	0.017457	294.216	300.353	301.758	427.539	433.117	385.486	447.265	391.517	394.832	243.181	232.864	261.694
ENSG00000134504	KCTD1	protein_coding	26.7762	0.0170966	0.214034	0.922456	0.977123	-1.5134	0.33143	1.27653e-06	5.88579e-06	-1.96203	0.381803	7.58016e-08	2.50196e-07	45.8631	35.9464	42.2631	38.5486	47.2162	40.4761	11.796	13.0506	15.9932	8.02958	12.7017	9.43041
ENSG00000151461	UPF2	protein_coding	188.101	-0.434121	0.129487	0.000314598	0.00322157	-0.216056	0.12662	0.084207	0.15464	0.950129	0.119411	1.07948e-15	5.46988e-15	165.28	168.549	164.826	114.77	128.028	117.573	129.756	151.014	146.937	326.919	335.888	307.667
ENSG00000174010	KLHL15	protein_coding	698.601	1.2083	0.110447	8.02346e-29	7.2793e-27	2.76352	0.102783	4.78155e-160	9.59764e-158	3.866	0.10102	0	0	121.148	119.023	98.0503	251.442	259.689	280.441	762.809	766.254	778.668	1763.07	1587.71	1594.92
ENSG00000102098	SCML2	protein_coding	74.4644	0.332921	0.221783	0.0642401	0.233784	1.37563	0.217411	7.96807e-11	5.55922e-10	2.42331	0.209771	1.4994e-31	1.32923e-30	27.6909	26.3607	31.2747	42.053	36.3201	36.6212	71.7591	78.3034	76.9672	160.592	166.533	139.099
ENSG00000141424	SLC39A6	protein_coding	872.127	-0.00253158	0.0883611	0.971815	0.989531	0.719599	0.0891872	4.71211e-16	4.75555e-15	1.10538	0.0892156	1.5903e-35	1.60001e-34	670.639	591.918	539.277	609.769	554.79	633.161	974.154	977.86	1026.56	1449.91	1243.35	1194.13
ENSG00000160199	PKNOX1	protein_coding	149.183	-0.17895	0.122331	0.115651	0.34934	-1.67506	0.149145	6.3701e-30	1.25904e-28	-2.13878	0.169876	5.70697e-37	5.9455e-36	237.104	257.217	250.197	214.646	210.657	222.618	78.6401	67.1172	84.9638	42.4421	55.0405	69.5493
ENSG00000169891	REPS2	protein_coding	5.64613	-0.027661	0.316898	0.821366	0.942335	0.116849	0.579911	0.782249	0.856704	2.03106	0.694421	0.000700931	0.00157953	3.46137	3.19524	1.69052	1.75221	1.81601	3.85486	3.932	2.79655	2.99872	13.765	15.5243	12.9668
ENSG00000134470	IL15RA	protein_coding	0.791182	0.083152	0.351473	0.172927	NA	0.159575	0.804475	0.592565	NA	0.090536	0.946828	0.791397	0.836907	0	0.79881	0	2.62831	2.72401	0	0	0.932183	0.999574	0	1.4113	0
ENSG00000198081	ZBTB14	protein_coding	50.7239	-0.489429	0.21206	0.0061415	0.0393391	-1.25541	0.231324	1.95029e-08	1.10135e-07	-1.30917	0.244261	3.53634e-08	1.193e-07	79.6114	81.4786	85.3714	55.1946	49.9402	59.7504	43.252	27.9655	28.9876	30.9712	36.6937	29.47
ENSG00000225037	EIF1AX-AS1	lncRNA	3.25497	0.173181	0.384654	0.131062	0.377305	0.974357	0.968453	0.084716	0.155417	2.16953	1.09643	0.0085921	0.016444	0.865341	1.59762	0	2.62831	1.81601	3.85486	4.915	3.72873	0.999574	6.88249	7.05648	4.71521
ENSG00000231235	CTNNBL1P1	processed_pseudogene	1.01293	0.0227454	0.335425	0.750048	NA	-0.138163	0.772882	0.680521	0.782534	-0.108388	0.888147	0.808914	0.851646	0	3.19524	0	0	2.72401	1.92743	0.983001	0	0.999574	1.14708	0	1.1788
ENSG00000160200	CBS	protein_coding	1.44105	-0.00610603	0.330644	0.941155	NA	-0.215365	0.744547	0.578941	0.698215	-0.001833	0.809175	0.995384	0.996882	0	3.19524	1.69052	0.876104	0.908003	2.89115	0.983001	1.86437	0	2.29416	1.4113	1.1788
ENSG00000158526	TSR2	protein_coding	124.391	-0.152703	0.149495	0.254064	0.557182	0.582242	0.151404	9.16392e-05	0.000326972	0.6418	0.154936	2.75243e-05	7.27351e-05	94.3222	103.845	102.277	90.2387	74.4563	100.226	132.705	167.793	153.934	150.268	155.243	167.39
ENSG00000130741	EIF2S3	protein_coding	846.693	0.0596691	0.0708365	0.388724	0.696083	0.123107	0.0721647	0.0870145	0.158924	0.254076	0.0731436	0.000500011	0.00114922	772.75	783.633	792.01	833.175	760.907	858.671	846.364	848.286	864.631	991.079	890.527	918.286
ENSG00000198795	ZNF521	protein_coding	81.4402	0.123334	0.16317	0.392987	0.699655	-0.777713	0.200033	6.10438e-05	0.000223547	0.63153	0.178811	0.000328359	0.000771495	73.554	78.2834	77.764	93.7432	83.5363	78.061	48.167	41.9482	40.9825	122.738	138.307	100.198
ENSG00000228343		lncRNA	9.45807	-0.136621	0.308475	0.410255	0.711775	-0.391395	0.464962	0.316311	0.448873	0.251339	0.454464	0.537758	0.619763	7.78807	11.1833	11.8337	4.38052	9.08003	9.63716	6.88101	6.52528	7.99659	16.0592	12.7017	9.43041
ENSG00000229563	LINC01204	lncRNA	35.0184	-0.0947459	0.204147	0.5618	0.813645	-1.72388	0.298394	1.72396e-09	1.07022e-08	-2.50268	0.367803	2.43683e-12	1.05452e-11	52.7858	56.7155	68.4662	52.5663	50.8482	57.823	20.643	19.5758	10.9953	12.6179	11.2904	5.89401
ENSG00000247400	DNAJC3-DT	lncRNA	13.7437	1.91373	0.486152	5.77278e-06	8.87601e-05	1.08572	0.484694	0.00903194	0.0221808	0.873915	0.495123	0.0451499	0.0740896	8.65341	4.79286	3.38104	25.407	24.5161	23.1292	14.745	10.254	15.9932	12.6179	8.46777	12.9668
ENSG00000180182	MED14	protein_coding	384.385	0.111185	0.0959587	0.227208	0.523448	0.659049	0.0963979	5.72859e-12	4.36286e-11	0.501935	0.0994154	3.85785e-07	1.2012e-06	319.311	281.98	304.294	315.398	338.685	329.591	500.347	458.634	476.797	443.921	462.905	380.753
ENSG00000233532	LINC00460	lncRNA	2.48917	-0.0352394	0.324444	0.743209	0.907585	-0.165005	0.648007	0.693658	0.791694	-0.720016	0.891926	0.217487	0.294278	6.05739	0.79881	3.38104	3.50442	3.63201	0.963716	3.932	1.86437	1.99915	1.14708	1.4113	1.1788
ENSG00000154059	IMPACT	protein_coding	223.535	-0.0341912	0.119379	0.758738	0.913926	-0.238351	0.128144	0.0593937	0.114889	-0.53069	0.135244	7.47002e-05	0.000188698	268.256	281.181	216.387	241.805	274.217	229.364	221.175	227.453	197.916	205.328	149.597	169.747
ENSG00000261126	RBFADN	lncRNA	1.30443	-0.126495	0.365685	0.14094	NA	-0.639595	0.950884	0.160882	0.26304	-0.458232	0.890949	0.382835	0.472455	4.32671	2.39643	1.69052	1.75221	0	0	0.983001	0	0.999574	1.14708	0	2.3576
ENSG00000267127		protein_coding	0.844738	0.00272264	0.336176	0.966022	NA	-0.194781	0.80874	0.523251	NA	0.146064	0.901404	0.739357	0.798452	0.865341	0	1.69052	2.62831	0	0	0.983001	0	0	1.14708	2.82259	0
ENSG00000279730	KMT5AP1	processed_pseudogene	3.77206	-0.0806662	0.322163	0.53911	0.800709	-0.682205	0.697023	0.156963	0.257938	-0.808128	0.755514	0.153873	0.218916	6.05739	6.39048	5.07157	7.00883	2.72401	2.89115	2.949	0.932183	3.99829	2.29416	1.4113	3.5364
ENSG00000152455	SUV39H2	protein_coding	94.1347	-0.194171	0.159537	0.167656	0.437141	-0.374233	0.172314	0.0262527	0.0568787	-0.355356	0.178484	0.042895	0.0707911	123.744	99.8512	109.884	103.38	75.3643	104.081	82.5721	83.8965	87.9625	94.0608	91.7342	73.0857
ENSG00000275014	RN7SL166P	misc_RNA	5.99738	0.0612755	0.314853	0.648531	0.862754	0.794856	0.624287	0.0910755	0.16499	0.501819	0.61885	0.315006	0.402134	6.05739	1.59762	4.22631	2.62831	3.63201	8.67344	9.83001	10.254	5.99744	9.17666	2.82259	7.07281
ENSG00000147119	CHST7	protein_coding	94.6572	0.326735	0.176724	0.0327947	0.144703	1.34204	0.172154	2.0583e-15	1.98947e-14	0.83976	0.181604	2.53527e-06	7.35533e-06	54.5165	62.3072	52.4062	71.8406	78.0883	72.2787	144.501	144.488	147.937	115.855	104.436	87.2313
ENSG00000252128	SNORD27	snoRNA	0.892345	0.00217128	0.337047	0.965775	NA	0.0249786	0.776895	0.93075	NA	0.406824	0.97324	0.376602	0.466139	0.865341	0	0.845261	1.75221	0	0	0	1.86437	0	1.14708	4.23389	0
ENSG00000207652	MIR621	miRNA	2.28357	-0.200354	0.405433	0.0907924	0.297289	-1.35411	1.16802	0.0389422	0.0801517	-1.19465	1.05236	0.0764199	0.118736	7.78807	3.99405	4.22631	1.75221	0	2.89115	0.983001	0	1.99915	0	1.4113	2.3576
ENSG00000273820	USP27X	protein_coding	9.05918	-0.151176	0.312735	0.369197	0.677676	-0.123884	0.433739	0.737741	0.821607	-0.371708	0.486777	0.384812	0.474457	11.2494	10.3845	10.9884	10.5133	7.26402	5.7823	8.84701	13.0506	6.99702	5.73541	8.46777	9.43041
ENSG00000264247	ZNF407-AS1	lncRNA	26.5482	0.0189451	0.226531	0.912383	0.974909	-0.822156	0.326807	0.00642578	0.0163934	-0.29988	0.311273	0.311383	0.398294	42.4017	23.1655	29.5841	28.9114	34.5041	33.7301	18.677	15.8471	15.9932	28.6771	28.2259	18.8608
ENSG00000171365	CLCN5	protein_coding	41.7454	-0.345048	0.222878	0.0533496	0.204766	-1.62959	0.27265	5.29557e-10	3.43499e-09	-1.22571	0.268037	2.20714e-06	6.43216e-06	64.9006	66.3012	72.6925	54.3185	43.5841	51.0769	29.49	13.9827	19.9915	24.0887	31.0485	29.47
ENSG00000267620		processed_pseudogene	1.48657	0.0287795	0.33268	0.728865	NA	0.154475	0.723072	0.690169	0.788902	0.200034	0.83119	0.685752	0.751489	0.865341	0	2.53578	0.876104	0.908003	2.89115	0.983001	1.86437	1.99915	1.14708	1.4113	2.3576
ENSG00000201253	RNU4-10P	snRNA	NA	NA	NA	NA	NA	NA	NA	NA	NA	NA	NA	NA	NA	NA	NA	NA	NA	NA	NA	NA	NA	NA	NA	NA	NA
ENSG00000181800	CELF2-AS1	lncRNA	3.77515	0.0224699	0.310699	0.868152	0.962335	-1.87113	1.07031	0.0124742	0.029484	-1.58788	1.0054	0.0299315	0.0512793	6.05739	3.99405	8.45261	5.25663	9.98803	4.81858	1.966	0	0.999574	0	1.4113	2.3576
ENSG00000200211	RNY4P27	misc_RNA	NA	NA	NA	NA	NA	NA	NA	NA	NA	NA	NA	NA	NA	NA	NA	NA	NA	NA	NA	NA	NA	NA	NA	NA	NA
ENSG00000176244	ACBD7	protein_coding	11.3497	-0.084061	0.302202	0.587205	0.830134	0.724311	0.482823	0.0734406	0.137596	1.06502	0.50034	0.0161103	0.0292058	8.65341	6.39048	7.60735	4.38052	9.98803	3.85486	20.643	12.1184	9.99574	25.2358	8.46777	18.8608
ENSG00000201155	RNU1-24P	snRNA	NA	NA	NA	NA	NA	NA	NA	NA	NA	NA	NA	NA	NA	NA	NA	NA	NA	NA	NA	NA	NA	NA	NA	NA	NA
ENSG00000152464	RPP38	protein_coding	31.8317	-0.110308	0.230479	0.522736	0.79073	0.357069	0.272007	0.165206	0.268578	-0.211723	0.297515	0.45576	0.544952	30.2869	28.7572	35.501	33.292	29.0561	20.238	44.235	43.8126	35.9847	33.2654	31.0485	16.5032
ENSG00000202347	RNU1-16P	snRNA	NA	NA	NA	NA	NA	NA	NA	NA	NA	NA	NA	NA	NA	NA	NA	NA	NA	NA	NA	NA	NA	NA	NA	NA	NA
ENSG00000226507	IPMKP1	processed_pseudogene	2.64757	0.120606	0.358945	0.20546	0.493215	0.637243	0.895257	0.181552	0.289594	2.62103	1.25755	0.00648026	0.012668	0	0.79881	0.845261	1.75221	1.81601	1.92743	0.983001	0.932183	3.99829	4.58833	7.05648	7.07281
ENSG00000160201	U2AF1	protein_coding	2.92509	0.190546	0.395661	0.111986	0.341661	0.599483	0.802131	0.205734	0.320291	1.08684	0.964027	0.0890626	0.135841	2.59602	0	0.845261	4.38052	3.63201	2.89115	3.932	0.932183	3.99829	4.58833	1.4113	5.89401
ENSG00000232163	RPLP1P13	processed_pseudogene	1.28584	-0.134096	0.374736	0.0510419	NA	0.0701896	0.717388	0.862051	0.914388	-0.0106409	0.825793	0.972545	0.98037	0	2.39643	2.53578	0	0	0	0.983001	1.86437	2.99872	2.29416	0	2.3576
ENSG00000232977	LINC00327	lncRNA	2.50486	-0.0369251	0.322478	0.737928	0.905701	-0.572006	0.755705	0.222494	0.340854	-3.69675	2.39556	0.00261225	0.00543924	6.92273	3.19524	3.38104	4.38052	4.54002	1.92743	0.983001	3.72873	0.999574	0	0	0
ENSG00000136156	ITM2B	protein_coding	881.107	0.0687249	0.0918423	0.436903	0.733244	0.664004	0.0934027	8.14415e-13	6.62721e-12	0.937457	0.0937115	9.47591e-24	6.63279e-23	655.929	635.853	608.588	733.299	632.878	633.161	1061.64	941.505	1021.56	1424.68	1107.87	1116.32
ENSG00000269902		lncRNA	1.19223	-0.051041	0.336685	0.53491	NA	-0.330922	0.781908	0.404367	0.540542	-0.77845	1.1146	0.160554	0.227115	0.865341	3.99405	1.69052	0.876104	0.908003	1.92743	1.966	0.932183	0	1.14708	0	0
ENSG00000102225	CDK16	protein_coding	815.54	0.0717815	0.0808783	0.361607	0.670809	0.117092	0.082806	0.155085	0.255458	-0.525077	0.0872928	1.51421e-09	5.59319e-09	803.902	917.833	830.046	834.051	883.487	974.317	886.667	975.995	907.613	531.099	630.849	610.619
ENSG00000238086	PPP1R26P1	processed_pseudogene	0.864257	0.0231468	0.336424	0.728508	NA	0.0483607	0.761907	0.884158	NA	-0.204021	0.932835	0.64704	0.718534	0	1.59762	0.845261	0.876104	0	2.89115	0.983001	0	1.99915	0	0	1.1788
ENSG00000177197	PCNPP5	processed_pseudogene	2.28158	-0.0936158	0.340946	0.379422	0.688088	-0.340356	0.696376	0.431836	0.567519	-1.15085	1.11469	0.0931391	0.141291	6.05739	1.59762	4.22631	3.50442	2.72401	0	0.983001	3.72873	1.99915	1.14708	1.4113	0
ENSG00000274929		lncRNA	0.799884	0.0984079	0.357067	0.123678	NA	-0.187086	0.845162	0.724832	NA	0.290584	0.965478	0.486031	0.573089	0	0	0.845261	2.62831	0.908003	2.89115	0	0	0	1.14708	0	1.1788
ENSG00000204977	TRIM13	protein_coding	78.0404	-0.928264	0.194108	2.03387e-07	4.07142e-06	-1.81196	0.211351	2.11239e-18	2.46833e-17	-1.20443	0.20338	1.53153e-09	5.65382e-09	167.011	122.218	136.087	69.2122	78.0883	66.4964	35.388	49.4057	32.9859	74.5604	50.8066	54.2249
ENSG00000151474	FRMD4A	protein_coding	201.823	-0.53216	0.114165	9.26397e-07	1.66924e-05	-2.62048	0.14361	3.1602e-75	1.94181e-73	-4.16269	0.217065	2.37421e-82	6.07914e-81	411.037	445.736	420.94	275.097	297.825	294.897	86.5041	57.7953	61.9736	21.7946	21.1694	27.1124
ENSG00000264864	MIR3613	miRNA	NA	NA	NA	NA	NA	NA	NA	NA	NA	NA	NA	NA	NA	NA	NA	NA	NA	NA	NA	NA	NA	NA	NA	NA	NA
ENSG00000198553	KCNRG	protein_coding	1.00579	0.00704814	0.333479	0.928912	NA	-0.224885	0.783659	0.523371	0.649897	-0.409563	0.970323	0.360806	0.450354	1.73068	2.39643	0	1.75221	1.81601	0.963716	0	0	1.99915	0	1.4113	0
ENSG00000185917	SETD4	protein_coding	43.7559	-0.413352	0.25415	0.0345127	0.150444	-0.180878	0.243931	0.439462	0.574214	0.686876	0.238707	0.00299252	0.00617495	48.4591	37.5441	38.882	27.1592	31.7801	26.0203	33.422	33.5586	41.9821	53.9129	80.4438	71.9069
ENSG00000274270		lncRNA	1.07654	0.107706	0.358074	0.17421	NA	0.271593	0.796214	0.458242	0.592312	-0.420107	1.0538	0.509834	0.593706	0	1.59762	0	1.75221	1.81601	3.85486	1.966	0.932183	0.999574	0	0	0
ENSG00000232150	ST13P4	processed_pseudogene	1.62164	0.00863316	0.328718	0.927101	NA	-0.18171	0.718907	0.646017	0.756077	-0.259754	0.831736	0.608803	0.685141	0.865341	1.59762	3.38104	3.50442	2.72401	0	0.983001	0.932183	1.99915	2.29416	0	1.1788
ENSG00000233672	RNASEH2B-AS1	lncRNA	1.72993	-0.0578359	0.333621	0.546778	NA	-0.921467	1.10591	0.0915392	0.165597	-0.910657	1.06801	0.146394	0.209667	5.19205	0.79881	4.22631	2.62831	2.72401	0.963716	0	0.932183	0.999574	2.29416	0	0
ENSG00000136104	RNASEH2B	protein_coding	87.7947	-0.135393	0.156273	0.329051	0.638582	-0.194724	0.169543	0.241068	0.363453	-0.667096	0.187318	0.000283925	0.000671121	108.168	94.2596	109.039	89.3626	94.4323	93.4805	77.6571	103.472	88.9621	63.0895	76.21	55.4037
ENSG00000267573	KRT8P5	processed_pseudogene	2.3787	0.181685	0.406092	0.0209456	0.103537	3.08614	2.51058	0.00547066	0.0141627	4.42425	2.46287	0.00100869	0.00222244	0	0	0	0	0.908003	4.81858	1.966	3.72873	2.99872	9.17666	1.4113	3.5364
ENSG00000278971		TEC	6.30346	4.84223	2.24707	7.74589e-05	0.00093663	7.06889	2.43346	1.02624e-07	5.38456e-07	3.18663	2.20363	0.0039916	0.0080917	0	0	0	4.38052	3.63201	8.67344	18.677	16.7793	15.9932	1.14708	2.82259	3.5364
ENSG00000165997	ARL5B	protein_coding	607.735	0.0972331	0.097596	0.287077	0.595922	1.17083	0.0964432	2.47442e-34	5.82037e-33	1.88958	0.0953529	8.00402e-88	2.26207e-86	329.695	266.803	310.211	340.805	318.709	316.099	678.27	673.036	698.702	1262.94	1018.96	1078.6
ENSG00000141759	TXNL4A	protein_coding	223.927	0.0387076	0.111149	0.718884	0.896669	0.181842	0.115882	0.114343	0.199576	-0.384081	0.125769	0.00207878	0.0043917	215.47	221.27	246.816	214.646	226.093	264.058	242.801	278.723	254.891	167.474	179.235	175.641
ENSG00000215284	CHMP5P1	processed_pseudogene	1.25002	0.0204449	0.33422	0.785929	NA	-0.324126	0.834461	0.339433	0.473796	0.276163	0.873852	0.57293	0.652505	3.46137	0	0	1.75221	2.72401	0	0	0	0.999574	2.29416	1.4113	2.3576
ENSG00000238247	RDXP3	processed_pseudogene	0.876124	-0.0342437	0.337596	0.610058	NA	-0.0453516	0.748045	0.894604	NA	-0.127511	0.881384	0.778786	0.828116	0.865341	0	2.53578	0	0.908003	0.963716	0.983001	0.932183	0.999574	1.14708	0	1.1788
ENSG00000159128	IFNGR2	protein_coding	165.651	-0.00102335	0.115066	0.991619	0.997856	-0.35105	0.125645	0.00466149	0.012263	-0.904739	0.140368	7.57167e-11	3.00977e-10	206.817	196.507	197.791	198	188.865	213.945	146.467	163.132	158.932	110.12	98.7907	108.45
ENSG00000107611	CUBN	protein_coding	23.9295	1.08292	0.447033	0.00122018	0.0103475	2.0375	0.400447	6.72598e-08	3.60121e-07	2.41391	0.399445	3.07023e-10	1.17735e-09	10.3841	5.59167	5.07157	14.0177	18.1601	21.2018	29.49	34.4908	28.9876	39.0008	46.5728	34.1852
ENSG00000130985	UBA1	protein_coding	1322.32	0.0676017	0.0857667	0.420091	0.719172	0.191551	0.0879174	0.0287844	0.0616686	-0.135913	0.0896062	0.127198	0.185674	1272.92	1203.81	1389.61	1414.03	1268.48	1379.08	1499.08	1388.95	1532.35	971.579	1277.22	1270.75
ENSG00000177692	DNAJC28	protein_coding	6.79169	0.414518	0.525396	0.0586139	0.218853	0.660008	0.553104	0.131852	0.224598	0.0179407	0.575151	0.969299	0.978094	3.46137	5.59167	4.22631	9.63715	9.08003	10.6009	6.88101	7.45746	10.9953	3.44125	4.23389	5.89401
ENSG00000273796		lncRNA	1.27617	-0.0159829	0.331289	0.846037	NA	-0.474047	0.862745	0.251979	0.37626	-0.766062	1.11212	0.162385	0.229325	0.865341	3.19524	2.53578	1.75221	0	3.85486	0	0.932183	0.999574	0	0	1.1788
ENSG00000173638	SLC19A1	protein_coding	52.3144	-0.279873	0.191592	0.0819313	0.276506	-1.46818	0.231569	6.2806e-11	4.42853e-10	-3.05987	0.334929	1.68092e-20	1.04746e-19	89.1301	84.6739	105.658	77.0972	69.9162	71.315	25.558	39.1517	32.9859	8.02958	11.2904	12.9668
ENSG00000225213		lncRNA	1.99364	-0.0360082	0.342633	0.664816	NA	1.07411	1.36871	0.0518587	0.102579	2.68749	1.75107	0.00932872	0.0177149	0	0	0.845261	0	0	0	3.932	2.79655	0.999574	6.88249	8.46777	0
ENSG00000026025	VIM	protein_coding	13885.1	0.0923215	0.0505913	0.0648461	0.235492	0.150901	0.0510141	0.00302111	0.00828925	0.0976203	0.05119	0.0562163	0.0903326	13010.4	13230.7	12977.3	13586.6	14329.2	13953.6	14733.2	14377.1	14452.8	14832.9	14021.2	13116.5
ENSG00000198355	PIM3	protein_coding	64.8484	-0.507004	0.24424	0.00983327	0.0572863	1.12475	0.209123	2.93114e-08	1.62791e-07	0.994881	0.214857	2.09377e-06	6.11758e-06	55.3818	39.9405	36.3462	35.0442	21.7921	27.9478	94.3681	102.54	96.9587	92.9137	95.9681	78.9797
ENSG00000233922	LINC01694	lncRNA	8.47006	2.53	0.801322	0.000153433	0.00170147	3.01268	0.770611	1.76015e-05	6.96847e-05	1.97161	0.810048	0.00350823	0.00717838	1.73068	0.79881	1.69052	7.88494	15.4361	9.63716	13.762	16.7793	11.9949	8.02958	5.64518	8.25161
ENSG00000182871	COL18A1	protein_coding	319.781	0.0395682	0.103173	0.694313	0.88597	0.0852029	0.107522	0.422565	0.558587	0.130211	0.110001	0.233462	0.312758	274.313	324.317	317.818	342.557	323.249	277.55	345.033	312.281	316.865	323.477	313.308	366.607
ENSG00000093000	NUP50	protein_coding	544	0.000378258	0.0848234	0.985591	0.995472	0.634983	0.0841058	3.01938e-14	2.72181e-13	1.27582	0.0829836	9.68177e-54	1.44642e-52	377.289	375.441	337.259	356.574	353.213	379.704	552.446	558.377	588.749	867.194	869.358	912.392
ENSG00000107614	TRDMT1	protein_coding	41.0766	-0.0016513	0.202576	0.989248	0.996768	-0.183452	0.24695	0.438723	0.573674	-0.364957	0.263848	0.152302	0.217042	46.7284	46.331	43.1083	54.3185	42.6761	38.5486	45.218	33.5586	39.9829	44.7362	21.1694	36.5428
ENSG00000277232	GTSE1-DT	lncRNA	2.33458	-0.0795654	0.335269	0.459016	0.748494	-1.20028	1.17973	0.0606387	0.116922	-0.152044	0.71949	0.763438	0.817366	1.73068	4.79286	4.22631	1.75221	0.908003	3.85486	0	1.86437	0	2.29416	4.23389	2.3576
ENSG00000205593	DENND6B	protein_coding	6.34139	0.0159684	0.298612	0.916632	0.975701	-0.270617	0.52152	0.509346	0.63783	-2.2334	0.963168	0.00488679	0.00976008	7.78807	6.39048	11.8337	14.8938	7.26402	4.81858	2.949	7.45746	8.99616	2.29416	1.4113	0
ENSG00000232951	IPO7P1	processed_pseudogene	3.59239	0.0530065	0.323065	0.655335	0.865686	0.0303718	0.61576	0.94273	0.959352	0.554569	0.710138	0.299496	0.385054	2.59602	2.39643	3.38104	4.38052	3.63201	2.89115	1.966	2.79655	3.99829	9.17666	0	5.89401
ENSG00000224975	INE1	lncRNA	4.21941	-0.00856751	0.308972	0.947817	0.981946	-0.493318	0.637484	0.27837	0.406923	0.0452567	0.601108	0.927934	0.94544	5.19205	5.59167	3.38104	4.38052	4.54002	4.81858	2.949	1.86437	2.99872	5.73541	5.64518	3.5364
ENSG00000130638	ATXN10	protein_coding	281.569	0.178297	0.113367	0.0946171	0.306193	0.00280822	0.118425	0.985663	0.989451	-0.109825	0.122548	0.367414	0.456934	289.024	282.779	257.805	303.132	365.925	281.405	292.934	274.994	262.888	291.359	259.678	216.899
ENSG00000102317	RBM3	protein_coding	1296.53	0.0526592	0.0643437	0.396862	0.702933	0.188934	0.0651652	0.00366295	0.00984399	0.187016	0.0662421	0.0044576	0.00896289	1214.94	1174.25	1213.79	1265.09	1205.83	1273.07	1444.03	1366.58	1298.45	1382.23	1291.34	1428.71
ENSG00000148481	MINDY3	protein_coding	234.987	0.111963	0.128332	0.345081	0.654453	0.836862	0.129772	6.94232e-11	4.88178e-10	2.06019	0.124538	4.53327e-62	8.09869e-61	129.801	119.821	98.8956	121.779	145.28	113.718	197.583	222.792	206.912	489.804	506.655	466.805
ENSG00000279345		lncRNA	1.63091	0.0711348	0.341215	0.403007	NA	0.367319	0.782064	0.371136	0.506274	0.478765	0.898223	0.36393	0.453471	1.73068	0.79881	0	1.75221	1.81601	1.92743	0.983001	2.79655	1.99915	4.58833	0	1.1788
ENSG00000100376	FAM118A	protein_coding	40.9043	-0.0912378	0.22588	0.593154	0.833531	0.694724	0.264436	0.00550017	0.014231	1.2893	0.264444	4.66697e-07	1.44214e-06	37.2097	22.3667	21.1315	25.407	21.7921	25.0566	40.303	41.9482	52.9774	66.5308	60.6857	75.4433
ENSG00000169895	SYAP1	protein_coding	658.662	-0.0284664	0.0777969	0.696098	0.886898	0.146191	0.0790602	0.0665085	0.126551	0.890955	0.0775712	9.86867e-31	8.53136e-30	565.933	500.854	532.515	509.017	506.666	549.318	559.327	605.919	602.743	995.668	982.262	993.73
ENSG00000265417		processed_pseudogene	5.91448	-0.0165606	0.304039	0.904402	0.973557	0.192105	0.518874	0.641678	0.752966	-0.0811487	0.573669	0.863371	0.895683	3.46137	10.3845	3.38104	5.25663	6.35602	4.81858	9.83001	5.5931	5.99744	4.58833	4.23389	7.07281
ENSG00000260747		processed_pseudogene	47.9748	0.2454	0.218505	0.157464	0.421874	0.384929	0.236323	0.0893928	0.162545	0.488782	0.243376	0.0385224	0.0642348	44.9977	37.5441	32.1199	46.4335	52.6642	46.2584	64.878	42.8804	44.9808	63.0895	47.984	51.8673
ENSG00000101493	ZNF516	protein_coding	35.0878	-0.224019	0.217195	0.192014	0.473821	-2.40118	0.329767	5.7743e-14	5.11337e-13	-1.59982	0.301811	3.97404e-08	1.33562e-07	68.362	52.7215	62.5493	54.3185	49.0322	43.3672	7.86401	10.254	14.9936	21.7946	16.9355	18.8608
ENSG00000214282	KRT8P14	processed_pseudogene	7.91303	0.165562	0.321492	0.328944	0.638476	-0.765776	0.561612	0.0852538	0.156214	-1.64686	0.739886	0.00773426	0.0149115	7.78807	7.9881	14.3694	10.5133	20.8841	11.5646	2.949	4.66091	6.99702	2.29416	1.4113	3.5364
ENSG00000100399	CHADL	protein_coding	0.93576	-0.0121643	0.334871	0.860814	NA	-0.0439418	0.748851	0.898592	NA	-0.118769	0.881659	0.793591	0.838567	0.865341	1.59762	0.845261	1.75221	0	0.963716	0.983001	1.86437	0	0	0	2.3576
ENSG00000008086	CDKL5	protein_coding	382.795	0.954878	0.116498	2.93169e-17	1.56835e-15	1.8087	0.11105	2.20956e-60	1.02086e-58	2.61714	0.109101	6.10394e-128	3.06731e-126	118.552	116.626	127.634	264.584	215.197	234.183	432.52	415.754	431.816	780.016	756.454	700.208
ENSG00000100425	BRD1	protein_coding	97.9498	-1.0433	0.193145	6.67917e-09	1.68763e-07	-0.660697	0.182323	0.000201206	0.00067978	-0.0264745	0.176969	0.878727	0.908005	119.417	139.792	123.408	63.0795	50.8482	64.569	79.6231	68.9815	89.9616	95.2078	121.371	159.138
ENSG00000186812	ZNF397	protein_coding	61.9121	0.389584	0.2035	0.0221437	0.107726	-0.149108	0.214374	0.47213	0.604982	0.411247	0.212745	0.0477131	0.0779319	56.2472	55.1179	49.0251	62.2034	91.7083	69.3876	39.32	50.3379	53.977	74.5604	69.1535	71.9069
ENSG00000101680	LAMA1	protein_coding	1.13857	-0.00790197	0.332022	0.917889	NA	-0.199655	0.753336	0.592294	0.709958	-0.572872	1.0198	0.257386	0.33908	0.865341	0.79881	3.38104	2.62831	0	1.92743	0.983001	0.932183	0.999574	1.14708	0	0
ENSG00000222920	RNA5SP29	rRNA_pseudogene	NA	NA	NA	NA	NA	NA	NA	NA	NA	NA	NA	NA	NA	NA	NA	NA	NA	NA	NA	NA	NA	NA	NA	NA	NA
ENSG00000176124	DLEU1	lncRNA	26.8292	0.985498	0.304581	0.000117617	0.00134741	-0.303761	0.309764	0.290211	0.420321	-1.32765	0.404	0.000426777	0.000988398	25.9602	30.3548	17.7505	54.3185	55.3882	52.0407	21.626	16.7793	19.9915	10.3237	12.7017	4.71521
ENSG00000154734	ADAMTS1	protein_coding	447.223	-1.71786	0.108596	2.02439e-57	4.48663e-55	-1.00209	0.102083	4.31184e-23	6.36384e-22	0.379176	0.0957364	7.14017e-05	0.000180755	567.664	608.693	553.646	173.469	193.405	154.195	293.917	248.893	316.865	687.102	779.035	789.797
ENSG00000138942	RNF185	protein_coding	72.5431	-0.448785	0.178053	0.00401359	0.027835	-1.41605	0.200107	4.4107e-13	3.67016e-12	-1.26699	0.205137	2.95674e-10	1.13522e-09	107.302	126.212	118.337	81.4777	73.5482	91.553	47.184	47.5413	33.9855	45.8833	47.984	49.5097
ENSG00000176236	RPP38-DT	lncRNA	2.36931	0.00933785	0.330538	0.911059	0.974801	-0.059881	0.715786	0.88022	0.925402	1.67079	1.11935	0.0259802	0.0451435	0.865341	2.39643	0	0.876104	1.81601	0.963716	0	2.79655	0	4.58833	7.05648	7.07281
ENSG00000216937	CCDC7	protein_coding	16.1587	0.403816	0.381884	0.0701057	0.248485	0.535439	0.390579	0.122241	0.210855	0.146864	0.411485	0.694953	0.760021	15.5761	7.9881	12.6789	23.6548	11.804	25.0566	17.694	17.7115	20.991	17.2062	14.113	9.43041
ENSG00000150510	FAM124A	protein_coding	0.950649	-0.00257639	0.341861	0.950488	NA	0.631683	1.09713	0.100797	NA	1.76697	2.59038	0.0292895	0.0503031	0	0	0	0	0	0	1.966	0	1.99915	3.44125	2.82259	1.1788
ENSG00000100065	CARD10	protein_coding	29.9168	-0.815351	0.280982	0.000450871	0.00441871	-3.49379	0.406025	1.63404e-18	1.91931e-17	-4.74474	0.618815	1.38644e-14	6.68982e-14	77.8807	70.2953	71.8472	45.5574	35.4121	32.7663	2.949	10.254	4.99787	1.14708	0	5.89401
ENSG00000225674	IPO7P2	processed_pseudogene	17.2259	-0.079677	0.275452	0.636514	0.857957	-0.0868381	0.387121	0.799512	0.870458	0.755327	0.39985	0.0402938	0.0669153	18.1722	15.1774	11.8337	21.0265	5.44802	12.5283	15.728	11.1862	14.9936	33.2654	15.5243	31.8276
ENSG00000159055	MIS18A	protein_coding	90.3779	-0.19253	0.173017	0.197622	0.482364	0.249913	0.179605	0.154183	0.25432	-0.0782889	0.189822	0.674867	0.741852	84.8034	101.449	86.2166	72.7167	85.3523	72.2787	115.994	112.794	97.9582	102.09	55.0405	97.8405
ENSG00000215515	IFIT1P1	processed_pseudogene	1.54347	0.104537	0.354972	0.207749	NA	0.596531	0.924489	0.17956	0.287114	0.334951	0.911594	0.481318	0.568852	0.865341	0	0.845261	4.38052	1.81601	0	0.983001	1.86437	3.99829	0	1.4113	2.3576
ENSG00000139597	N4BP2L1	protein_coding	7.73275	0.170498	0.357391	0.241778	0.541923	0.817241	0.65445	0.0910269	0.164918	2.57623	0.676105	2.4451e-05	6.49149e-05	2.59602	0.79881	4.22631	4.38052	4.54002	4.81858	6.88101	2.79655	7.99659	24.0887	15.5243	14.1456
ENSG00000227256	MIS18A-AS1	lncRNA	1.04583	0.113133	0.3615	0.12005	NA	0.446466	0.887481	0.222788	0.341219	0.327867	0.960909	0.44757	0.537107	0	0.79881	0	0.876104	2.72401	1.92743	1.966	0.932183	0.999574	1.14708	0	1.1788
ENSG00000186871	ERCC6L	protein_coding	175.667	0.185935	0.134778	0.132565	0.380291	0.80992	0.136862	1.93192e-09	1.19562e-08	0.772461	0.140211	2.58644e-08	8.81726e-08	137.589	118.224	117.491	155.947	152.545	123.356	245.75	205.08	209.91	232.858	215.928	193.323
ENSG00000196368	NUDT11	protein_coding	445.292	0.838876	0.14188	4.87585e-10	1.41655e-08	3.25339	0.125175	1.24185e-149	2.2434e-147	3.80185	0.124631	4.80899e-205	5.51099e-203	68.362	74.2893	59.1683	121.779	115.316	133.957	617.324	646.003	674.712	1014.02	949.802	868.777
ENSG00000160193	WDR4	protein_coding	17.224	-0.431258	0.365638	0.0561842	0.212492	-0.439605	0.35347	0.16986	0.274735	-0.28453	0.361253	0.397794	0.48768	19.9028	26.3607	20.2863	17.5221	8.17203	14.4557	16.711	15.8471	13.994	18.3533	19.7581	15.3244
ENSG00000198959	TGM2	protein_coding	814.127	-0.186416	0.0706807	0.00699672	0.0437263	-0.75739	0.0738722	7.69088e-25	1.2317e-23	-2.91565	0.0988028	2.30139e-192	2.32539e-190	1208.02	1274.9	1278.03	1127.55	1124.11	1036.96	747.081	714.052	758.676	142.238	190.525	167.39
ENSG00000134490	TMEM241	protein_coding	61.1557	0.316627	0.189141	0.0484899	0.191711	-0.359464	0.206748	0.0723935	0.135931	-1.0653	0.240777	5.34818e-06	1.50718e-05	65.7659	70.2953	71.0019	97.2476	82.6283	91.553	47.184	56.8631	54.9766	42.4421	33.8711	20.0396
ENSG00000281026	N4BP2L2-IT2	lncRNA	6.77573	-0.0110297	0.310657	0.931694	0.979488	0.0622405	0.554154	0.882896	0.926867	1.46274	0.665254	0.00816207	0.0156753	3.46137	1.59762	7.60735	0.876104	2.72401	8.67344	5.898	4.66091	2.99872	19.5004	12.7017	10.6092
ENSG00000120693	SMAD9	protein_coding	111.418	1.14406	0.158741	6.00705e-14	2.47855e-12	0.646009	0.161934	4.72857e-05	0.000176091	0.256592	0.172637	0.132083	0.191815	64.9006	82.2774	73.5377	164.708	177.061	159.013	104.198	120.252	125.946	90.6195	86.089	88.4101
ENSG00000226161	EIF4A1P5	processed_pseudogene	NA	NA	NA	NA	NA	NA	NA	NA	NA	NA	NA	NA	NA	NA	NA	NA	NA	NA	NA	NA	NA	NA	NA	NA	NA
ENSG00000120699	EXOSC8	protein_coding	142.793	-0.00426856	0.126214	0.971026	0.989342	-0.0193218	0.135127	0.884804	0.927522	-0.433031	0.146655	0.00285533	0.00590938	151.435	150.176	159.754	153.318	161.625	144.557	139.586	161.268	153.934	119.297	95.9681	122.595
ENSG00000240849	PEDS1	protein_coding	185.917	-0.604258	0.128968	6.60009e-07	1.21752e-05	-1.10523	0.135385	1.38278e-16	1.44476e-15	-0.132282	0.126563	0.291721	0.376501	226.719	261.211	251.888	144.557	146.188	185.997	102.232	123.98	113.951	228.269	224.396	221.615
ENSG00000241878	PISD	protein_coding	63.9306	-0.690166	0.197475	8.3724e-05	0.00100069	-0.680481	0.192737	0.000273866	0.000907112	-0.95937	0.209038	2.71082e-06	7.83682e-06	95.1875	99.8512	88.7524	56.0707	61.7442	49.1495	50.133	62.4562	60.974	48.1775	45.1615	49.5097
ENSG00000279623		lncRNA	1.66858	0.00191929	0.338046	0.945249	NA	0.632564	0.98618	0.131677	0.224346	2.45701	1.71276	0.0122623	0.0227477	0	0	0.845261	0	0.908003	0	1.966	0	2.99872	4.58833	2.82259	5.89401
ENSG00000160194	NDUFV3	protein_coding	217.893	-0.151668	0.104557	0.120038	0.3571	-0.474271	0.111371	1.6611e-05	6.59947e-05	-1.20591	0.12719	1.34826e-21	8.76176e-21	274.313	292.364	294.151	247.938	248.793	269.84	204.464	206.945	204.913	112.414	124.194	134.383
ENSG00000068400	GRIPAP1	protein_coding	113.653	-0.12244	0.150492	0.363874	0.673804	0.437747	0.156192	0.00424925	0.0112721	0.0155209	0.166109	0.924767	0.942981	106.437	98.2536	114.11	106.009	73.5482	107.936	152.365	145.421	137.941	102.09	103.025	116.701
ENSG00000227477	STK4-AS1	lncRNA	1.97647	0.121756	0.358209	0.21347	NA	1.19994	1.13394	0.052753	0.104083	-0.26733	0.90857	0.575909	0.655263	1.73068	0.79881	0	1.75221	2.72401	2.89115	4.915	3.72873	3.99829	0	0	1.1788
ENSG00000095794	CREM	protein_coding	99.7515	1.29538	0.190673	8.86978e-13	3.39767e-11	1.66302	0.186073	9.37187e-20	1.18311e-18	1.39071	0.192591	2.10417e-13	9.62417e-13	46.7284	40.7393	39.7273	118.274	108.052	96.3716	139.586	148.217	121.948	128.473	94.5568	114.344
ENSG00000042062	RIPOR3	protein_coding	1.61107	0.109897	0.354301	0.235903	NA	-0.0842967	0.746444	0.816997	0.884037	0.676518	0.957281	0.23022	0.309099	0.865341	1.59762	0	3.50442	1.81601	1.92743	0.983001	0.932183	0	2.29416	4.23389	1.1788
ENSG00000154727	GABPA	protein_coding	322.386	0.131235	0.126167	0.261686	0.566767	1.08502	0.127249	6.44452e-18	7.30365e-17	2.01902	0.124755	1.58259e-59	2.67235e-58	173.068	137.395	154.683	189.239	152.545	173.469	320.458	308.553	365.844	734.133	604.034	555.215
ENSG00000102710	SUPT20H	protein_coding	491.841	0.725639	0.0970965	1.73492e-14	7.53936e-13	0.983801	0.0957731	4.00439e-25	6.50533e-24	1.32912	0.0958565	3.86399e-44	4.73711e-43	291.62	271.595	258.65	460.831	459.45	452.947	555.395	540.666	538.77	786.899	653.43	631.838
ENSG00000158480	SPATA2	protein_coding	61.6228	-0.322627	0.213851	0.062223	0.228534	0.621507	0.202506	0.00153929	0.00449012	0.991403	0.203976	6.72416e-07	2.05286e-06	41.5364	53.5203	43.1083	35.0442	34.5041	33.7301	69.7931	76.439	70.9697	92.9137	95.9681	91.9465
ENSG00000100422	CERK	protein_coding	339.669	-0.309268	0.0879068	0.000252873	0.00264358	-1.79042	0.101961	8.87874e-70	4.90503e-68	-3.23242	0.140307	4.79972e-118	2.07848e-116	627.372	595.912	636.482	490.618	497.586	496.314	178.906	166.861	188.919	72.2662	70.5648	54.2249
ENSG00000101447	FAM83D	protein_coding	300.19	-0.736859	0.112422	9.17552e-12	3.17743e-10	0.599144	0.100581	1.95595e-09	1.20966e-08	0.32657	0.104721	0.00173279	0.0036965	280.371	269.199	275.555	177.849	140.74	167.687	403.03	438.126	413.824	364.772	338.711	332.422
ENSG00000106003	LFNG	protein_coding	15.4314	-2.42369	0.440437	2.92835e-09	7.81934e-08	-2.8706	0.477392	2.90277e-10	1.91592e-09	-2.27425	0.454789	1.24414e-07	4.03772e-07	40.671	38.3429	45.6441	9.63715	6.35602	4.81858	4.915	3.72873	6.99702	6.88249	11.2904	5.89401
ENSG00000185808	PIGP	protein_coding	39.0344	0.163655	0.21381	0.335308	0.645244	0.416845	0.24199	0.071799	0.135011	-0.124385	0.264366	0.625709	0.700141	33.7483	36.7453	34.6557	35.9203	47.2162	41.4398	51.116	48.4735	43.9812	36.7066	25.4033	33.0064
ENSG00000170471	RALGAPB	protein_coding	480.512	-0.0765459	0.0980705	0.41649	0.716186	0.229975	0.0998181	0.0202112	0.0451596	1.63923	0.0955505	2.08853e-66	4.07599e-65	337.483	292.364	294.151	303.132	287.837	280.441	355.846	380.331	348.851	1062.2	958.27	865.24
ENSG00000100239	PPP6R2	protein_coding	196.851	0.00515277	0.114813	0.96638	0.988751	-0.20384	0.123265	0.0943379	0.169793	-0.738795	0.135196	3.4204e-08	1.15534e-07	203.355	236.448	241.745	250.566	207.933	225.51	187.753	197.623	204.913	119.297	139.718	147.35
ENSG00000134759	ELP2	protein_coding	311.114	-0.119211	0.124767	0.304133	0.61271	0.290792	0.128564	0.0221039	0.0488688	1.18626	0.126796	3.98808e-21	2.55286e-20	240.565	185.324	262.031	211.141	186.141	228.401	271.308	289.909	282.879	590.747	547.583	437.335
ENSG00000239857	GET4	protein_coding	0.876039	0.00462534	0.336332	0.936947	NA	0.426137	0.858872	0.274003	NA	-0.0905628	0.919201	0.867568	0.898946	0.865341	0.79881	0	0	0.908003	0.963716	1.966	1.86437	1.99915	1.14708	0	0
ENSG00000186980	KRTAP23-1	protein_coding	NA	NA	NA	NA	NA	NA	NA	NA	NA	NA	NA	NA	NA	NA	NA	NA	NA	NA	NA	NA	NA	NA	NA	NA	NA
ENSG00000164880	INTS1	protein_coding	334.723	0.297195	0.0997143	0.00187681	0.0149011	0.178587	0.101739	0.0756903	0.141226	-0.195028	0.107768	0.0692448	0.108775	302.869	321.122	321.199	431.919	382.269	360.43	385.336	354.229	332.858	259.241	268.146	297.058
ENSG00000230629	RPS23P8	processed_pseudogene	90.27	0.152171	0.171735	0.306691	0.614976	0.421082	0.185422	0.0198376	0.0444348	0.300399	0.192377	0.1115	0.165314	67.4966	83.0762	77.764	89.3626	107.144	64.569	108.13	116.523	84.9638	89.4724	101.613	93.1253
ENSG00000270069	MIR222HG	lncRNA	20.0021	-1.65674	0.37819	7.70665e-07	1.40165e-05	-2.7328	0.42905	2.80845e-11	2.03345e-10	-3.55608	0.543181	1.55923e-11	6.45468e-11	65.7659	35.1476	59.1683	15.7699	14.528	15.4195	8.84701	10.254	2.99872	4.58833	2.82259	4.71521
ENSG00000157927	RADIL	protein_coding	0.762175	-0.0625333	0.344012	0.33682	NA	-0.743841	1.22984	0.0643363	NA	-0.513823	1.03144	0.250832	0.331969	3.46137	0.79881	1.69052	0.876104	0.908003	0	0	0	0	0	1.4113	0
ENSG00000159082	SYNJ1	protein_coding	598.663	1.56027	0.130106	4.24849e-34	4.84641e-32	3.42028	0.120392	2.87646e-178	7.53091e-176	4.46293	0.118845	0	0	65.7659	66.3012	62.5493	208.513	179.785	192.743	716.608	687.019	691.705	1508.41	1446.58	1357.98
ENSG00000086232	EIF2AK1	protein_coding	419.845	-0.155753	0.0874589	0.0652134	0.236494	-0.384479	0.0911876	2.20843e-05	8.61481e-05	-0.260879	0.0929633	0.0047853	0.00957469	481.13	495.262	466.584	395.999	452.186	439.454	350.931	378.466	372.841	395.743	434.679	374.859
ENSG00000236852	SSBL2P	processed_pseudogene	7.67083	0.0495273	0.297954	0.743382	0.907585	-0.0153729	0.485854	0.967892	0.97736	0.0899173	0.522527	0.843688	0.880463	10.3841	7.18929	4.22631	7.00883	6.35602	11.5646	11.796	4.66091	4.99787	5.73541	9.87907	8.25161
ENSG00000197496	SLC2A10	protein_coding	75.3378	-0.118794	0.161682	0.398023	0.703536	-1.33356	0.201086	8.78251e-12	6.57778e-11	-3.16685	0.298546	7.73379e-27	5.95692e-26	140.185	131.804	105.658	113.894	118.04	107.936	52.099	38.2195	55.9761	10.3237	9.87907	20.0396
ENSG00000237836	PHKA2-AS1	lncRNA	1.8837	0.0637807	0.34353	0.338478	NA	2.82715	1.65055	0.0055774	0.0144163	0.604272	1.03681	0.226309	0.304674	0	0.79881	0	1.75221	0.908003	0	4.915	3.72873	6.99702	1.14708	0	2.3576
ENSG00000124479	NDP	protein_coding	8.24002	-1.56249	0.587847	0.000417736	0.00413842	-3.95009	0.827463	4.47417e-07	2.18566e-06	-7.25587	2.6387	7.25768e-08	2.39889e-07	19.9028	27.1595	27.8936	6.13273	9.98803	3.85486	2.949	0	0.999574	0	0	0
ENSG00000183530	PRR14L	protein_coding	235.864	-0.419953	0.112953	7.62064e-05	0.000922205	-0.982833	0.120969	1.99501e-16	2.06295e-15	0.414268	0.109212	0.000139029	0.000341244	269.986	273.992	249.352	209.389	179.785	191.779	123.858	143.556	129.945	367.066	334.477	357.177
ENSG00000230797	YY2	protein_coding	3.80206	0.0171695	0.320725	0.878014	0.965448	0.708638	0.712812	0.146475	0.244057	0.836359	0.75544	0.13716	0.197957	0.865341	2.39643	3.38104	0.876104	3.63201	2.89115	3.932	6.52528	4.99787	4.58833	5.64518	5.89401
ENSG00000165169	DYNLT3	protein_coding	171.979	0.457943	0.151534	0.000879116	0.00786994	1.10136	0.146749	2.60676e-14	2.35574e-13	1.61356	0.145762	5.58691e-29	4.61135e-28	102.976	80.6798	85.3714	121.779	136.2	123.356	167.11	224.656	190.919	286.771	289.316	254.621
ENSG00000235508	RPS2P7	processed_pseudogene	5.11667	-0.0838411	0.324726	0.518073	0.78768	0.390637	0.57739	0.37	0.505142	0.0368001	0.614156	0.941494	0.95594	6.05739	3.19524	5.07157	3.50442	2.72401	3.85486	5.898	10.254	5.99744	0	4.23389	10.6092
ENSG00000197461	PDGFA	protein_coding	163.259	-0.679306	0.137147	1.39752e-07	2.89083e-06	-0.50091	0.133568	0.000144378	0.000499845	-0.283326	0.135102	0.0342258	0.057809	186.914	213.282	225.685	140.177	114.408	126.247	138.603	136.099	164.93	165.18	170.767	176.82
ENSG00000158445	KCNB1	protein_coding	4.15308	-0.0649357	0.323492	0.594616	0.83419	-0.718948	0.773615	0.151009	0.250205	0.579385	0.664656	0.264273	0.346283	4.32671	4.79286	3.38104	3.50442	0	5.7823	1.966	0.932183	1.99915	5.73541	12.7017	4.71521
ENSG00000188636	RTL6	protein_coding	209.564	-0.616816	0.113043	1.25848e-08	3.06019e-07	-0.85989	0.115749	6.40598e-14	5.64232e-13	-0.791562	0.119358	2.27976e-11	9.34886e-11	293.351	293.962	322.89	181.354	204.301	198.525	160.229	167.793	169.928	173.209	173.589	175.641
ENSG00000241990	PRR34-AS1	lncRNA	10.661	0.000610313	0.27462	0.998343	0.999513	-0.167999	0.415422	0.642951	0.753872	-0.937217	0.52934	0.0418335	0.0691972	12.9801	13.5798	11.8337	14.0177	9.98803	14.4557	11.796	11.1862	9.99574	1.14708	9.87907	7.07281
ENSG00000232043		lncRNA	6.0242	0.146829	0.330755	0.346576	0.655625	0.00274425	0.514291	0.9965	0.997124	-0.902032	0.721612	0.108501	0.161378	6.05739	4.79286	7.60735	7.88494	8.17203	11.5646	10.813	4.66091	2.99872	1.14708	4.23389	2.3576
ENSG00000197182	MIRLET7BHG	lncRNA	28.9872	-1.75401	0.301182	4.00342e-10	1.17631e-08	-2.09511	0.313987	4.08337e-12	3.1497e-11	-2.96199	0.39195	9.30276e-15	4.52592e-14	71.8233	63.9048	78.6093	16.646	21.7921	21.2018	15.728	10.254	21.9906	9.17666	8.46777	8.25161
ENSG00000237788		processed_pseudogene	0.867923	0.0434331	0.340831	0.46444	NA	0.119287	0.787709	0.693387	NA	-0.0815809	0.936027	0.871009	0.901962	1.73068	0	0	0	4.54002	0	1.966	0	0.999574	0	0	1.1788
ENSG00000178381	ZFAND2A	protein_coding	83.2909	-0.503413	0.227834	0.007575	0.0467456	0.600341	0.197176	0.00169773	0.00490713	2.0712	0.186515	2.6296e-29	2.18676e-28	44.1324	43.9345	45.6441	33.292	28.1481	26.0203	61.929	77.3712	66.9714	183.533	211.694	176.82
ENSG00000280424		TEC	0.842515	-0.0643737	0.344274	0.333004	NA	-0.485547	0.931758	0.175974	NA	-0.529842	1.03505	0.245007	0.325625	3.46137	0.79881	1.69052	0	1.81601	0	0	0.932183	0	0	1.4113	0
ENSG00000124226	RNF114	protein_coding	210.267	-0.221419	0.126295	0.0583776	0.218234	0.218109	0.125772	0.0795792	0.147446	1.0778	0.122717	8.52109e-19	4.94887e-18	160.953	165.354	164.826	132.292	142.556	138.775	157.28	210.673	204.913	336.095	371.171	338.316
ENSG00000224905		lncRNA	3.06985	0.17531	0.372707	0.18722	0.466443	-0.479107	0.743859	0.294249	0.425079	-0.23466	0.731328	0.650477	0.721456	5.19205	0.79881	2.53578	6.13273	4.54002	7.70973	1.966	0.932183	0.999574	3.44125	1.4113	1.1788
ENSG00000122512	PMS2	protein_coding	38.168	-0.433921	0.243934	0.0237913	0.113673	-1.38406	0.279876	2.24778e-07	1.13743e-06	-0.327283	0.247424	0.171707	0.240574	57.1125	61.5084	43.1083	35.9203	39.0441	34.6938	18.677	17.7115	22.9902	41.295	42.3389	43.6156
ENSG00000237214		processed_pseudogene	3.50859	-0.0252027	0.314939	0.838632	0.950923	-0.635209	0.724507	0.187817	0.297624	-0.160115	0.649677	0.748795	0.805671	3.46137	5.59167	4.22631	2.62831	5.44802	3.85486	0.983001	0.932183	3.99829	3.44125	2.82259	4.71521
ENSG00000182858	ALG12	protein_coding	36.6713	-0.134527	0.209507	0.416636	0.716323	-0.55017	0.255069	0.022765	0.0501524	-0.977417	0.286245	0.000364678	0.00085214	44.9977	49.5262	50.7157	41.1769	43.5841	41.4398	28.507	32.6264	34.9851	18.3533	35.2824	18.8608
ENSG00000279528		TEC	3.15389	-0.136527	0.351088	0.279361	0.587902	-0.354809	0.635713	0.420444	0.556394	-0.532023	0.731427	0.322242	0.410284	2.59602	7.18929	4.22631	1.75221	2.72401	2.89115	1.966	2.79655	3.99829	2.29416	4.23389	1.1788
ENSG00000213754	KPNA4P1	processed_pseudogene	NA	NA	NA	NA	NA	NA	NA	NA	NA	NA	NA	NA	NA	NA	NA	NA	NA	NA	NA	NA	NA	NA	NA	NA	NA
ENSG00000126768	TIMM17B	protein_coding	82.0345	-0.0278542	0.169232	0.845511	0.954116	-0.0505824	0.190598	0.784954	0.858677	-1.1131	0.224439	3.50163e-07	1.09464e-06	79.6114	111.035	98.8956	77.0972	102.604	103.118	80.6061	99.7436	98.9578	28.6771	59.2744	44.7944
ENSG00000150637	CD226	protein_coding	2.68548	-0.0592097	0.328217	0.591368	0.832644	-0.190001	0.644743	0.654317	0.76181	0.056274	0.690858	0.914777	0.936389	1.73068	3.19524	4.22631	1.75221	1.81601	2.89115	0.983001	1.86437	3.99829	4.58833	2.82259	2.3576
ENSG00000233190	RPS24P13	processed_pseudogene	NA	NA	NA	NA	NA	NA	NA	NA	NA	NA	NA	NA	NA	NA	NA	NA	NA	NA	NA	NA	NA	NA	NA	NA	NA
ENSG00000241058	NSUN6	protein_coding	29.5562	-0.047006	0.218618	0.778705	0.924318	-1.11208	0.318512	0.00018776	0.000638652	-0.2797	0.288593	0.311308	0.398253	34.6137	35.1476	41.4178	28.9114	43.5841	32.7663	16.711	19.5758	11.9949	35.5596	29.6372	24.7548
ENSG00000277449	CEBPB-AS1	lncRNA	1.70438	0.133541	0.367976	0.14026	NA	0.248354	0.76057	0.515144	0.643026	0.00345448	0.866135	0.990065	0.993395	2.59602	0	0	2.62831	2.72401	4.81858	0	1.86437	2.99872	0	2.82259	0
ENSG00000261659		lncRNA	2.61591	-0.0995581	0.338305	0.391667	0.69826	-1.74665	1.27819	0.0253752	0.0552093	-0.535355	0.763321	0.32543	0.413476	4.32671	4.79286	5.07157	2.62831	2.72401	2.89115	0.983001	0.932183	0	1.14708	0	5.89401
ENSG00000080189	SLC35C2	protein_coding	137.767	0.245095	0.133002	0.0445153	0.180835	-0.0661696	0.140283	0.629608	0.743196	-1.1798	0.168359	1.21499e-12	5.33266e-12	146.243	154.969	158.064	187.486	187.957	181.179	154.331	162.2	120.948	74.5604	66.3309	58.9401
ENSG00000270552	DUXAP3	unprocessed_pseudogene	NA	NA	NA	NA	NA	NA	NA	NA	NA	NA	NA	NA	NA	NA	NA	NA	NA	NA	NA	NA	NA	NA	NA	NA	NA
ENSG00000197562	RAB40C	protein_coding	29.9846	-1.03448	0.289528	3.39407e-05	0.000443229	-2.06059	0.323309	3.28725e-11	2.3659e-10	-1.55491	0.313192	2.3066e-07	7.33755e-07	52.7858	59.1119	67.6209	26.2831	26.3321	27.9478	10.813	11.1862	18.9919	13.765	22.5807	22.3972
ENSG00000186951	PPARA	protein_coding	76.7848	-0.843985	0.178097	2.91897e-07	5.65287e-06	-2.53983	0.218828	6.14403e-32	1.31976e-30	-2.69985	0.241359	8.34779e-30	7.02275e-29	166.146	173.342	156.373	87.6104	95.3403	82.8796	34.405	27.0333	21.9906	17.2062	36.6937	22.3972
ENSG00000150867	PIP4K2A	protein_coding	264.525	0.20457	0.10885	0.0481669	0.190871	0.421215	0.11069	0.000119551	0.000419275	0.439992	0.113513	9.48644e-05	0.000237022	211.143	223.667	216.387	281.229	215.197	263.094	289.985	290.841	295.874	292.506	294.961	299.416
ENSG00000180138	CSNK1A1L	protein_coding	1.00683	0.0271523	0.337133	0.673975	NA	0.348173	0.825922	0.349022	0.483369	0.153973	0.905932	0.717545	0.779511	0	1.59762	0	0.876104	0.908003	0.963716	0.983001	0.932183	2.99872	0	2.82259	0
ENSG00000273669		lncRNA	0.840114	0.0361244	0.338172	0.594145	NA	0.0473496	0.765362	0.892837	NA	-0.510081	1.10036	0.351156	0.440474	0	1.59762	0.845261	0	1.81601	2.89115	0	0.932183	1.99915	0	0	0
ENSG00000231856		lncRNA	2.023	-0.00161957	0.328351	0.983023	NA	0.202555	0.695853	0.626744	0.740637	-0.82891	1.11286	0.141409	0.203401	0	3.19524	3.38104	0	2.72401	3.85486	0.983001	3.72873	4.99787	0	1.4113	0
ENSG00000101695	RNF125	protein_coding	5.07163	-0.0208724	0.329838	0.822046	0.942589	0.80881	0.82437	0.121692	0.210068	3.35287	0.904875	4.07627e-05	0.000105683	0	1.59762	1.69052	0	0.908003	1.92743	1.966	4.66091	2.99872	12.6179	18.3468	14.1456
ENSG00000123191	ATP7B	protein_coding	6.95588	-0.134201	0.31715	0.40044	0.705237	-2.45261	0.85498	0.00076748	0.00237162	-0.0155768	0.49536	0.968375	0.977372	9.51875	8.78691	10.9884	6.13273	8.17203	6.74601	0.983001	1.86437	0.999574	5.73541	14.113	9.43041
ENSG00000100321	SYNGR1	protein_coding	5.05386	0.247636	0.401533	0.137896	0.390395	-0.167783	0.565305	0.689593	0.78855	-0.772589	0.755406	0.173562	0.242775	5.19205	1.59762	7.60735	7.00883	9.98803	11.5646	1.966	4.66091	4.99787	2.29416	1.4113	2.3576
ENSG00000197563	PIGN	protein_coding	156.02	-0.0297054	0.129865	0.802127	0.935443	0.0984086	0.13787	0.4699	0.602877	-0.154574	0.145539	0.283124	0.36712	184.318	142.987	147.921	148.062	150.729	164.795	182.838	179.911	145.938	145.679	134.073	144.993
ENSG00000272732		lncRNA	1.75925	0.0758056	0.336641	0.467707	NA	-0.983326	1.23164	0.0652798	0.124554	-2.01034	2.20839	0.0251771	0.0438779	2.59602	3.99405	0.845261	5.25663	3.63201	3.85486	0	0.932183	0	0	0	0
ENSG00000260778		lncRNA	1.62717	-0.0750984	0.3398	0.412858	NA	-0.677883	0.931641	0.151026	0.250209	-2.84332	2.54093	0.010731	0.0201356	2.59602	1.59762	6.76209	0.876104	0.908003	3.85486	0	0.932183	1.99915	0	0	0
ENSG00000127554	GFER	protein_coding	44.0772	-0.30596	0.231438	0.0919487	0.299998	0.210934	0.229247	0.339419	0.473796	0.0488692	0.242042	0.83625	0.87445	47.5938	46.331	39.7273	33.292	28.1481	38.5486	61.929	46.6091	47.9795	50.4716	49.3953	38.9004
ENSG00000126970	ZC4H2	protein_coding	103.331	0.359716	0.173357	0.017584	0.0901515	1.34662	0.167645	2.91391e-16	2.98073e-15	0.862513	0.176525	6.75948e-07	2.0623e-06	55.3818	56.7155	71.0019	76.2211	86.2603	82.8796	155.314	168.725	148.936	100.943	125.605	111.986
ENSG00000164654	MIOS	protein_coding	222.487	-0.00652253	0.107631	0.951446	0.983391	-1.07459	0.124284	2.0309e-18	2.37618e-17	-1.12506	0.130023	2.7895e-18	1.58339e-17	318.446	306.743	289.079	331.167	283.297	294.897	151.382	121.184	157.933	147.974	136.896	130.847
ENSG00000162076	FLYWCH2	protein_coding	51.5622	-0.110338	0.186737	0.47992	0.764503	-0.881494	0.231163	7.18562e-05	0.000260345	-1.78048	0.278225	4.81527e-11	1.93248e-10	61.4392	79.0822	87.9072	54.3185	70.8242	80.9521	42.269	40.0839	37.9838	24.0887	19.7581	20.0396
ENSG00000155304	HSPA13	protein_coding	581.853	0.00525085	0.0871817	0.950516	0.983153	0.471191	0.088024	7.26332e-08	3.87399e-07	0.801069	0.0882792	8.16876e-20	4.96198e-19	485.456	411.387	462.358	462.583	443.105	457.765	636.984	618.969	632.73	880.959	743.753	746.181
ENSG00000102221	JADE3	protein_coding	38.7492	-0.149019	0.234275	0.394911	0.701011	-0.686882	0.303716	0.0151249	0.0349356	1.28322	0.267341	6.71968e-07	2.05182e-06	33.7483	26.3607	33.8104	17.5221	29.9641	31.8026	11.796	15.8471	27.9881	81.4429	80.4438	74.2645
ENSG00000183527	PSMG1	protein_coding	93.8347	0.104475	0.144125	0.420127	0.719172	-0.779093	0.171058	3.20524e-06	1.4037e-05	-0.833888	0.180097	2.50865e-06	7.28373e-06	121.148	118.224	110.729	127.035	131.66	123.356	69.7931	70.8459	59.9744	57.3541	59.2744	76.6221
ENSG00000234335	RPS4XP11	processed_pseudogene	1.70663	0.140828	0.371382	0.134001	NA	0.664863	0.93966	0.159871	0.26179	0.530521	0.945915	0.314042	0.401094	1.73068	0	0	2.62831	1.81601	2.89115	1.966	2.79655	1.99915	2.29416	0	2.3576
ENSG00000240859		lncRNA	2.57794	-0.0324121	0.323413	0.76714	0.918529	-0.340017	0.687033	0.437418	0.572576	-0.222617	0.72554	0.665879	0.734334	1.73068	5.59167	2.53578	4.38052	1.81601	1.92743	0.983001	3.72873	0.999574	2.29416	1.4113	3.5364
ENSG00000242474		lncRNA	2.65135	-0.0615318	0.329934	0.565952	0.816239	-1.50048	1.32052	0.0369307	0.0765172	-0.441752	0.777351	0.407786	0.497723	2.59602	1.59762	9.29787	4.38052	1.81601	2.89115	0	0.932183	0.999574	0	1.4113	5.89401
ENSG00000065923	SLC9A7	protein_coding	253.043	0.0346288	0.100922	0.722933	0.898901	-0.208798	0.107295	0.0474468	0.0951306	-1.05103	0.122509	5.65392e-18	3.16437e-17	309.792	314.731	276.4	311.017	322.341	291.042	264.427	253.554	258.89	129.62	160.888	143.814
ENSG00000244167		processed_pseudogene	1.81106	0.0251577	0.334568	0.736097	NA	-0.0797403	0.754673	0.820801	0.886722	1.19454	1.22715	0.0763096	0.118614	0.865341	0	1.69052	3.50442	0	0	1.966	0	0	6.88249	5.64518	1.1788
ENSG00000106009	BRAT1	protein_coding	75.6157	-0.127179	0.180972	0.409646	0.71158	-1.01628	0.221487	1.95992e-06	8.79868e-06	-0.493311	0.214745	0.0185923	0.0332911	84.8034	94.2596	116.646	94.6193	88.9843	79.0247	47.184	38.2195	56.9757	49.3245	60.6857	96.6617
ENSG00000279212		TEC	1.13703	0.0508935	0.339311	0.484978	NA	0.0384471	0.760896	0.901923	0.935458	0.665882	1.02157	0.224327	0.302396	0.865341	0	0.845261	1.75221	0.908003	0.963716	0.983001	0	0.999574	1.14708	2.82259	2.3576
ENSG00000198768	APCDD1L	protein_coding	33.116	-0.0213953	0.20938	0.895025	0.970465	-0.0413961	0.254116	0.861861	0.914355	-2.11268	0.384345	1.06645e-08	3.72407e-08	45.8631	35.9464	43.9536	36.7964	46.3082	39.5124	44.235	32.6264	44.9808	5.73541	8.46777	12.9668
ENSG00000185658	BRWD1	protein_coding	334.439	-0.152606	0.100835	0.112722	0.343026	-0.313923	0.105876	0.00275335	0.00762404	1.20826	0.0979301	2.91343e-35	2.90786e-34	289.889	251.625	259.495	240.929	249.701	222.618	215.277	214.402	211.91	642.366	635.083	579.97
ENSG00000273893		lncRNA	3.44394	-0.0445718	0.320527	0.707561	0.891577	-0.70076	0.781431	0.158297	0.259659	0.0681799	0.652793	0.894186	0.920184	6.05739	3.19524	3.38104	1.75221	4.54002	3.85486	0.983001	0.932183	2.99872	1.14708	4.23389	8.25161
ENSG00000259974	LINC00261	lncRNA	1.9318	0.124644	0.369042	0.0691216	NA	4.75049	2.52099	0.000567851	0.00179121	0.695144	1.20874	0.181252	0.251993	0	0	0	0.876104	1.81601	0.963716	4.915	10.254	1.99915	0	0	2.3576
ENSG00000271335	CCNY-AS1	lncRNA	6.64992	1.66332	0.821263	0.0022141	0.017149	1.97732	0.738465	0.0011704	0.00349014	0.091598	0.67839	0.854208	0.888335	1.73068	3.19524	1.69052	7.00883	13.62	10.6009	7.86401	8.38965	17.9923	2.29416	4.23389	1.1788
ENSG00000188365		lncRNA	0.799193	0.00244675	0.340459	0.964557	NA	-0.141477	0.855182	0.474841	NA	-0.034051	0.983739	0.879221	0.908416	2.59602	0	0.845261	0	0	3.85486	0	0	0	2.29416	0	0
ENSG00000106511	MEOX2	protein_coding	NA	NA	NA	NA	NA	NA	NA	NA	NA	NA	NA	NA	NA	NA	NA	NA	NA	NA	NA	NA	NA	NA	NA	NA	NA
ENSG00000124224	PPP4R1L	transcribed_unprocessed_pseudogene	64.0296	0.142927	0.193671	0.373092	0.68176	0.203154	0.217882	0.334658	0.469232	1.68221	0.206078	1.05636e-16	5.59875e-16	38.075	42.3369	36.3462	50.8141	45.4002	37.5849	38.337	48.4735	48.9791	131.914	122.783	127.311
ENSG00000232794	HNRNPDP1	processed_pseudogene	0.983629	-0.00308572	0.334255	0.958906	NA	-0.412818	0.886671	0.227916	0.347481	-0.475004	1.00979	0.309524	0.396348	1.73068	3.19524	0	0.876104	0	3.85486	0	0	0.999574	1.14708	0	0
ENSG00000177706	FAM20C	protein_coding	214.259	-0.317781	0.10925	0.00176248	0.0141444	-1.92082	0.128842	5.20368e-51	1.9503e-49	-4.98389	0.277	1.67901e-72	3.6396e-71	395.461	429.76	410.797	306.637	348.673	317.063	121.892	91.3539	110.953	12.6179	14.113	11.788
ENSG00000103197	TSC2	protein_coding	143.026	-0.122729	0.130626	0.302483	0.61067	-0.561057	0.143687	6.94491e-05	0.000252587	-1.37998	0.165613	3.29379e-17	1.78602e-16	167.876	224.466	187.648	176.097	177.969	171.541	129.756	123.048	136.942	59.6483	77.6213	83.6949
ENSG00000148488	ST8SIA6	protein_coding	1.07763	0.035413	0.334455	0.665654	NA	-0.427716	0.875485	0.243912	0.366944	-0.443284	0.972194	0.336563	0.425578	2.59602	0.79881	0.845261	1.75221	3.63201	0.963716	0	0.932183	0	0	1.4113	0
ENSG00000217835	RBMXP5	processed_pseudogene	2.86643	-0.0900921	0.339631	0.398684	0.704061	0.024615	0.630348	0.954582	0.968195	0.317801	0.711921	0.54122	0.622818	4.32671	1.59762	2.53578	1.75221	0.908003	1.92743	0	3.72873	4.99787	3.44125	5.64518	3.5364
ENSG00000187601	MAGEH1	protein_coding	63.7068	0.349209	0.185944	0.0282204	0.129377	0.127458	0.192327	0.495391	0.625208	-1.38449	0.252674	1.624e-08	5.60951e-08	72.6887	64.7036	63.3946	84.9821	101.696	81.9159	76.6741	74.5746	68.9706	26.3829	29.6372	18.8608
ENSG00000230844	ZNF674-AS1	lncRNA	35.9726	0.0318915	0.217631	0.849031	0.955257	0.172687	0.266274	0.492245	0.6225	0.335083	0.275077	0.205836	0.281058	34.6137	35.1476	27.0484	30.6637	40.8601	28.9115	40.303	36.3551	33.9855	56.207	38.105	29.47
ENSG00000164916	FOXK1	protein_coding	156.349	-0.097822	0.130419	0.420623	0.719482	-1.58437	0.158591	4.14888e-24	6.42792e-23	-1.74902	0.169307	1.60446e-25	1.18765e-24	240.565	254.022	241.745	266.336	208.841	205.272	85.5211	62.4562	94.9595	60.7954	71.9761	83.6949
ENSG00000230487	PSMG3-AS1	lncRNA	7.49592	0.00204495	0.294455	0.992359	0.997891	-0.334253	0.509553	0.414056	0.550358	-1.4267	0.730232	0.0167246	0.0302083	4.32671	7.9881	17.7505	10.5133	9.08003	10.6009	2.949	8.38965	9.99574	4.58833	1.4113	2.3576
ENSG00000088298	EDEM2	protein_coding	117.991	0.0633464	0.144866	0.629853	0.854604	0.255451	0.155531	0.0940775	0.169409	-0.171028	0.166798	0.297727	0.383049	117.686	122.218	101.431	117.398	103.512	139.739	131.722	125.845	152.935	102.09	112.904	88.4101
ENSG00000146540	C7orf50	protein_coding	200.567	-0.0599742	0.111497	0.565571	0.816134	-0.325172	0.119437	0.00592178	0.0152042	-2.35531	0.166333	4.10428e-46	5.24677e-45	250.949	293.163	273.865	247.061	281.481	252.494	215.277	237.707	196.916	49.3245	50.8066	57.7613
ENSG00000203999	LINC01270	lncRNA	1.23168	-0.0200845	0.332531	0.78593	NA	-1.50603	2.54159	0.0212734	0.0472292	-1.62424	2.18042	0.0359322	0.0603495	4.32671	3.99405	0	1.75221	1.81601	2.89115	0	0	0	0	0	0
ENSG00000282870	FRG1DP	unprocessed_pseudogene	3.4056	0.0490493	0.3209	0.683373	0.880406	-0.146222	0.619707	0.729738	0.815207	-0.298192	0.714018	0.566093	0.646291	1.73068	3.19524	5.91683	6.13273	0.908003	6.74601	3.932	1.86437	2.99872	3.44125	2.82259	1.1788
ENSG00000136295	TTYH3	protein_coding	337.476	0.0655437	0.111533	0.5341	0.797034	-0.382692	0.119412	0.00119494	0.00355509	-1.78535	0.138919	2.68304e-38	2.88473e-37	361.713	464.109	479.263	430.167	463.99	479.931	343.067	299.231	354.849	112.414	103.025	157.959
ENSG00000087842	PIR	protein_coding	3.1663	0.0374219	0.318484	0.762552	0.9164	0.231263	0.603635	0.592806	0.710196	-1.10884	1.0209	0.104887	0.156672	4.32671	3.19524	2.53578	2.62831	4.54002	4.81858	5.898	3.72873	3.99829	1.14708	0	1.1788
ENSG00000236456		processed_pseudogene	6.36826	-0.0511425	0.304252	0.723124	0.898967	-0.0403195	0.502021	0.919089	0.942781	0.151291	0.538191	0.742654	0.800771	5.19205	4.79286	9.29787	5.25663	4.54002	6.74601	2.949	7.45746	7.99659	6.88249	7.05648	8.25161
ENSG00000089050	RBBP9	protein_coding	182.165	-0.164212	0.11862	0.143423	0.398643	-0.499073	0.127213	7.0942e-05	0.000257328	-0.910362	0.138307	2.94111e-11	1.19747e-10	257.872	234.85	210.47	206.761	210.657	202.38	163.178	166.861	163.93	117.002	105.847	146.171
ENSG00000150051	MKX	protein_coding	1.40615	-0.0257576	0.330916	0.763937	NA	-0.947065	1.26034	0.064021	0.122435	-0.997163	1.24118	0.102275	0.153257	2.59602	3.19524	2.53578	0	4.54002	1.92743	0	0.932183	0	1.14708	0	0
ENSG00000124151	NCOA3	protein_coding	847.032	-0.195731	0.0845334	0.016857	0.0874355	0.636839	0.0813272	3.44946e-15	3.27971e-14	2.43136	0.0770486	2.54075e-219	3.22641e-217	385.077	385.825	379.522	313.645	344.133	340.192	562.276	647.867	583.751	2110.63	2124	1987.46
ENSG00000185904	LINC00839	lncRNA	1.43336	-0.0641086	0.339431	0.445015	NA	-0.554826	0.901478	0.201456	0.315009	-0.35356	0.86617	0.484005	0.571273	0.865341	2.39643	4.22631	0	1.81601	1.92743	0	0	1.99915	1.14708	2.82259	0
ENSG00000131080	EDA2R	protein_coding	132.932	-0.176654	0.126937	0.130518	0.376927	-0.703452	0.140231	3.44136e-07	1.70417e-06	-1.06172	0.153778	2.61291e-12	1.12786e-11	179.991	182.927	177.505	154.194	162.533	153.231	110.096	98.8114	119.949	89.4724	87.5003	78.9797
ENSG00000231245	C1DP1	processed_pseudogene	NA	NA	NA	NA	NA	NA	NA	NA	NA	NA	NA	NA	NA	NA	NA	NA	NA	NA	NA	NA	NA	NA	NA	NA	NA
ENSG00000099251	HSD17B7P2	transcribed_unprocessed_pseudogene	2.03464	-0.0178881	0.332255	0.82863	NA	0.065931	0.709491	0.862881	0.914947	1.23908	1.06757	0.0666215	0.105155	0.865341	0.79881	1.69052	0.876104	1.81601	0	2.949	0	0.999574	6.88249	2.82259	4.71521
ENSG00000223855	HRAT92	lncRNA	1.15603	0.0232987	0.333304	0.772118	NA	-0.126837	0.745889	0.725658	0.812206	-0.462903	0.980234	0.338368	0.427285	1.73068	0.79881	1.69052	1.75221	0	3.85486	1.966	0.932183	0	1.14708	0	0
ENSG00000279175		lncRNA	0.813086	-0.0391214	0.339404	0.52379	NA	-0.56097	1.03831	0.126474	NA	-0.0373264	0.881289	0.920763	0.940071	0	0.79881	3.38104	0	0.908003	0.963716	0	0	0	2.29416	1.4113	0
ENSG00000236982	BLOC1S2P1	processed_pseudogene	NA	NA	NA	NA	NA	NA	NA	NA	NA	NA	NA	NA	NA	NA	NA	NA	NA	NA	NA	NA	NA	NA	NA	NA	NA
ENSG00000229618		lncRNA	3.34569	-0.00430883	0.341863	0.941886	0.980123	4.636	2.40681	0.000386127	0.00124716	5.84997	2.50426	2.8269e-05	7.45667e-05	0	0	0	0	0	0	1.966	7.45746	4.99787	6.88249	7.05648	11.788
ENSG00000100360	IFT27	protein_coding	37.2935	0.0268488	0.197086	0.868733	0.962335	-0.311794	0.241993	0.175977	0.282476	-1.69804	0.324613	5.40836e-08	1.80413e-07	50.1898	47.1298	46.4894	57.8229	46.3082	43.3672	39.32	35.4229	38.9834	13.765	16.9355	11.788
ENSG00000229043	ZFAND2A-DT	lncRNA	14.7322	0.0794741	0.260887	0.647032	0.86245	-0.728959	0.406021	0.0420672	0.0856905	-1.71366	0.522776	0.000320925	0.000754593	20.7682	24.7631	14.3694	16.646	29.9641	21.2018	11.796	11.1862	9.99574	5.73541	5.64518	4.71521
ENSG00000106305	AIMP2	protein_coding	71.0757	-0.221376	0.171678	0.136541	0.387966	-0.486848	0.187484	0.0075212	0.0188499	-0.593804	0.198159	0.00222705	0.00468493	85.6688	91.8631	90.4429	75.345	64.4682	81.9159	58.98	62.4562	66.9714	51.6187	53.6292	69.5493
ENSG00000169126	ODAD2	protein_coding	8.65745	0.154272	0.33695	0.317178	0.625861	1.44992	0.600523	0.00359962	0.00969832	1.31203	0.604669	0.0107351	0.0201404	3.46137	3.99405	4.22631	7.00883	7.26402	3.85486	12.779	8.38965	17.9923	14.9121	14.113	5.89401
ENSG00000182220	ATP6AP2	protein_coding	494.621	0.133391	0.111096	0.203684	0.490752	0.566735	0.114134	5.285e-07	2.55277e-06	0.830518	0.114721	3.15398e-13	1.42902e-12	434.401	357.068	311.901	433.672	428.577	358.502	540.65	555.581	546.767	762.81	577.22	628.301
ENSG00000205581	HMGN1	protein_coding	375.468	0.116374	0.0987485	0.218187	0.510828	0.324027	0.101184	0.00121602	0.00361366	-0.108592	0.106506	0.310792	0.397673	368.635	353.873	332.188	416.15	386.809	346.938	488.551	431.601	404.827	324.624	297.783	353.64
ENSG00000280383		lncRNA	11.5359	0.159927	0.308078	0.355628	0.664804	0.231968	0.429576	0.531096	0.656646	0.924504	0.457951	0.0244413	0.0427104	9.51875	6.39048	8.45261	8.76104	10.896	13.492	11.796	11.1862	6.99702	14.9121	18.3468	17.682
ENSG00000242247	ARFGAP3	protein_coding	372.305	-0.14019	0.0898476	0.1047	0.326781	-0.0476262	0.0917112	0.601028	0.718046	0.419171	0.0911209	3.85451e-06	1.1001e-05	361.713	354.672	345.712	330.291	308.721	318.026	334.22	342.111	350.85	476.039	450.203	495.097
ENSG00000164828	SUN1	protein_coding	358.093	-0.0278337	0.0975394	0.768132	0.91901	-0.58057	0.105119	2.54139e-08	1.41961e-07	-1.10395	0.113727	1.54628e-22	1.04161e-21	468.15	451.328	464.048	400.38	524.826	429.817	298.832	305.756	315.865	208.769	194.759	234.581
ENSG00000133111	RFXAP	protein_coding	5.95186	0.287078	0.429044	0.108505	0.335195	0.0799583	0.539149	0.848153	0.905656	-0.0593642	0.598618	0.902536	0.927026	1.73068	5.59167	6.76209	11.3894	9.98803	7.70973	4.915	5.5931	4.99787	8.02958	0	4.71521
ENSG00000186184	POLR1D	protein_coding	318.826	-0.0444054	0.0985362	0.628245	0.853937	0.131708	0.101375	0.188578	0.298621	0.141135	0.104173	0.172156	0.241078	315.85	293.163	309.366	279.477	327.789	279.478	348.965	334.654	323.862	363.625	337.3	312.382
ENSG00000077943	ITGA8	protein_coding	45.3536	-0.00332738	0.341822	0.937883	0.980123	3.71947	2.15693	0.000959179	0.00291318	11.2179	2.9028	1.52644e-17	8.39564e-17	0	0	0	0	0	0	3.932	0.932183	3.99829	165.18	179.235	190.966
ENSG00000099821	POLRMT	protein_coding	41.3801	-0.264208	0.222624	0.132551	0.380291	-1.09265	0.264243	1.41892e-05	5.68985e-05	-1.77091	0.306373	2.24643e-09	8.2107e-09	58.8432	59.9107	79.4545	42.053	46.3082	65.5327	27.524	34.4908	26.9885	13.765	16.9355	24.7548
ENSG00000133107	TRPC4	protein_coding	35.1944	0.289952	0.242582	0.11631	0.350736	-0.0693482	0.267798	0.783667	0.857877	0.648602	0.266005	0.0113385	0.0211762	32.0176	26.3607	27.8936	39.4247	36.3201	39.5124	23.592	24.2368	33.9855	42.4421	49.3953	47.1521
ENSG00000101004	NINL	protein_coding	12.8242	-0.0834832	0.286294	0.613039	0.846072	-0.808193	0.503155	0.054342	0.106717	1.03406	0.434247	0.00869901	0.0166338	11.2494	7.9881	14.3694	8.76104	10.896	8.67344	1.966	8.38965	5.99744	17.2062	32.4598	25.9336
ENSG00000100311	PDGFB	protein_coding	21.4017	-2.04617	0.344112	1.58524e-10	4.90887e-09	-4.08999	0.505442	1.63824e-16	1.70379e-15	-5.11379	0.741025	4.70733e-12	2.00248e-11	61.4392	68.6977	66.7756	11.3894	13.62	19.2743	2.949	3.72873	3.99829	0	1.4113	3.5364
ENSG00000197321	SVIL	protein_coding	48.5089	0.0699057	0.183798	0.654764	0.865094	-0.897504	0.23573	7.16651e-05	0.000259705	-2.12791	0.306198	1.05508e-12	4.64603e-12	65.7659	63.106	78.6093	74.4689	62.6522	84.807	41.286	32.6264	33.9855	16.0592	9.87907	18.8608
ENSG00000267882		lncRNA	2.89917	-0.0754797	0.32663	0.531617	0.795707	-3.06707	1.49092	0.00291729	0.00803735	-1.97945	1.20754	0.0213568	0.0377592	9.51875	4.79286	4.22631	2.62831	5.44802	4.81858	0	0	0.999574	0	0	2.3576
ENSG00000101104	PABPC1L	protein_coding	13.4228	0.0696521	0.276799	0.678275	0.878068	0.408233	0.401875	0.248658	0.372306	-0.223082	0.442092	0.577468	0.65664	14.7108	9.58572	12.6789	15.7699	15.4361	10.6009	12.779	19.5758	19.9915	8.02958	4.23389	17.682
ENSG00000267666		lncRNA	2.3053	0.063852	0.330567	0.553711	0.808167	-0.0784264	0.662729	0.848422	0.905806	-0.201978	0.76935	0.694438	0.759545	2.59602	0.79881	3.38104	1.75221	5.44802	2.89115	2.949	0.932183	1.99915	1.14708	1.4113	2.3576
ENSG00000070404	FSTL3	protein_coding	386.713	-0.172789	0.107369	0.0890293	0.293311	-0.199781	0.110783	0.0687378	0.130019	-1.10193	0.121188	5.009e-20	3.06442e-19	418.825	511.238	515.609	456.45	343.225	469.33	417.775	435.329	402.828	222.534	232.864	214.542
ENSG00000159873	CCDC117	protein_coding	223.508	-0.132997	0.137564	0.289287	0.597682	0.924338	0.138401	1.16061e-11	8.59278e-11	1.27587	0.138638	1.5136e-20	9.45068e-20	169.607	107.041	152.992	136.672	126.212	121.428	273.274	300.163	248.894	383.126	323.187	339.495
ENSG00000182093	GET1	protein_coding	126.261	0.342044	0.153997	0.0135641	0.0738102	0.663032	0.154328	1.26552e-05	5.10875e-05	0.649754	0.158713	3.43911e-05	8.98828e-05	93.4569	96.656	85.3714	120.026	129.844	110.827	145.484	160.335	134.942	142.238	172.178	123.774
ENSG00000282458	WASH5P	transcribed_processed_pseudogene	1.49831	0.00254076	0.33809	0.945595	NA	1.28522	1.54728	0.0384189	0.0791918	1.28703	1.44045	0.059258	0.0947584	0	0.79881	0	0	0	0.963716	4.915	2.79655	0.999574	1.14708	2.82259	3.5364
ENSG00000197766	CFD	protein_coding	1.10158	0.024569	0.335492	0.730032	NA	0.0399582	0.75093	0.905658	0.937201	0.168442	0.878861	0.713051	0.775615	1.73068	0	0.845261	0	1.81601	1.92743	1.966	0.932183	0	0	2.82259	1.1788
ENSG00000099812	MISP	protein_coding	5.6604	0.296027	0.510885	0.0457721	0.184349	2.86144	1.13685	0.0023486	0.00661895	3.89663	1.10932	0.000140385	0.000344214	0.865341	0.79881	0	2.62831	2.72401	3.85486	1.966	9.32183	8.99616	8.02958	9.87907	18.8608
ENSG00000235808	MYL6P2	processed_pseudogene	4.75542	-0.08204	0.32006	0.542771	0.802492	-1.01544	0.786883	0.0614378	0.118223	0.17508	0.585257	0.717948	0.779858	2.59602	5.59167	9.29787	2.62831	3.63201	6.74601	1.966	2.79655	0.999574	5.73541	5.64518	9.43041
ENSG00000225330		lncRNA	NA	NA	NA	NA	NA	NA	NA	NA	NA	NA	NA	NA	NA	NA	NA	NA	NA	NA	NA	NA	NA	NA	NA	NA	NA
ENSG00000182257	PRR34	lncRNA	2.93323	-0.0714379	0.324209	0.559913	0.812115	-3.15444	1.47382	0.00240296	0.00675425	-2.7985	1.44659	0.00543261	0.0107576	4.32671	6.39048	8.45261	4.38052	2.72401	6.74601	0	0	0.999574	0	0	1.1788
ENSG00000231713		lncRNA	7.21815	1.45641	1.5665	0.0161993	0.0847894	4.51253	1.05188	8.89716e-06	3.66622e-05	2.87801	1.09799	0.00227585	0.00478169	0.865341	0	0.845261	3.50442	3.63201	4.81858	26.541	15.8471	10.9953	8.02958	5.64518	5.89401
ENSG00000282508	LINC01002	lncRNA	3.05837	-0.0358257	0.327218	0.727647	0.90115	0.34303	0.666972	0.435293	0.57061	0.956421	0.819093	0.104251	0.155846	1.73068	1.59762	2.53578	2.62831	0.908003	0.963716	2.949	2.79655	3.99829	4.58833	8.46777	3.5364
ENSG00000198792	TMEM184B	protein_coding	356.634	-0.109653	0.0894435	0.205286	0.493005	-0.927553	0.0979487	1.55407e-21	2.14307e-20	-2.1915	0.120769	3.44738e-74	7.73151e-73	494.11	551.179	561.253	471.344	495.77	515.588	288.019	276.858	275.882	102.09	114.315	133.205
ENSG00000101444	AHCY	protein_coding	415.923	0.102047	0.0875874	0.228278	0.5249	0.181137	0.0897973	0.0426791	0.0867568	-0.125237	0.0945421	0.182597	0.25347	383.346	417.778	406.571	433.672	424.037	445.237	467.908	456.77	446.809	328.066	389.518	391.362
ENSG00000147100	SLC16A2	protein_coding	100.688	0.0622204	0.138565	0.626443	0.85293	-0.145264	0.152318	0.333564	0.468135	-1.32882	0.18928	9.51125e-13	4.19611e-12	115.956	121.419	123.408	127.035	120.764	132.029	109.113	105.337	110.953	43.5891	55.0405	43.6156
ENSG00000229853		processed_pseudogene	0.988175	0.0720389	0.346778	0.258818	NA	0.52031	0.938221	0.169169	0.273765	0.326094	0.966465	0.441237	0.531135	0	0.79881	0	0.876104	1.81601	0.963716	2.949	1.86437	0	0	1.4113	1.1788
ENSG00000213684	LDHBP2	processed_pseudogene	NA	NA	NA	NA	NA	NA	NA	NA	NA	NA	NA	NA	NA	NA	NA	NA	NA	NA	NA	NA	NA	NA	NA	NA	NA
ENSG00000231831	MTHFD1P1	processed_pseudogene	2.18366	-0.0325162	0.328449	0.737133	0.905205	-0.182954	0.687588	0.655594	0.762903	-0.3075	0.800786	0.552265	0.633539	2.59602	3.19524	2.53578	1.75221	0.908003	3.85486	0.983001	0	4.99787	1.14708	4.23389	0
ENSG00000230311	TOMM20P4	processed_pseudogene	0.837742	-0.00252704	0.341865	0.953232	NA	0.853953	1.43499	0.0377577	NA	0.537027	1.13242	0.269742	0.352173	0	0	0	0	0	0	0	3.72873	3.99829	1.14708	0	1.1788
ENSG00000102302	FGD1	protein_coding	93.5089	0.00178179	0.149289	0.990589	0.997339	-0.443594	0.170951	0.00804712	0.0200071	-0.955028	0.190319	3.27915e-07	1.02903e-06	97.7836	122.218	126.789	105.133	132.568	109.864	78.6401	84.8286	88.9621	58.5012	50.8066	66.0129
ENSG00000223984	HNRNPRP1	processed_pseudogene	7.41494	0.0301063	0.300165	0.837785	0.950734	-0.505441	0.575301	0.250183	0.374012	0.592415	0.550202	0.203214	0.278023	9.51875	5.59167	5.07157	6.13273	9.08003	6.74601	4.915	1.86437	4.99787	9.17666	21.1694	4.71521
ENSG00000100290	BIK	protein_coding	1.83085	0.0342475	0.338897	0.565762	NA	0.199548	0.796302	0.529197	0.655029	3.05142	1.64156	0.00471689	0.00944584	0.865341	0	0	0	1.81601	0	0.983001	0	0.999574	4.58833	5.64518	7.07281
ENSG00000139508	SLC46A3	protein_coding	36.7282	-0.15194	0.205619	0.358769	0.667859	-1.12638	0.266549	9.26438e-06	3.80885e-05	-2.03331	0.328542	1.74617e-10	6.77909e-10	51.0551	57.5143	65.9304	51.6902	53.5722	44.3309	26.541	25.1689	24.9893	12.6179	8.46777	18.8608
ENSG00000148444	COMMD3	protein_coding	43.6332	-0.0149691	0.19702	0.924703	0.977488	-0.18156	0.237031	0.423672	0.559681	-0.278386	0.250908	0.252016	0.333266	58.8432	39.1417	44.7988	43.8052	41.7681	54.9318	48.167	39.1517	36.9842	39.0008	38.105	38.9004
ENSG00000146555	SDK1	protein_coding	135.887	0.139686	0.139196	0.273714	0.5817	-0.410144	0.154334	0.00666059	0.0169136	-0.748033	0.166284	4.912e-06	1.38989e-05	137.589	166.152	167.362	188.362	172.521	166.723	127.79	114.658	108.954	67.6779	118.549	94.3041
ENSG00000122035	RASL11A	protein_coding	36.6585	2.37546	0.51401	4.5699e-07	8.60406e-06	4.20008	0.482071	1.24396e-18	1.47262e-17	4.29827	0.484473	3.21943e-19	1.89912e-18	3.46137	5.59167	0	14.0177	19.9761	21.2018	59.963	62.4562	58.9749	53.9129	71.9761	68.3705
ENSG00000100320	RBFOX2	protein_coding	911.628	0.150901	0.0714059	0.0307717	0.138288	-0.636845	0.0752289	1.62056e-17	1.79824e-16	-1.61355	0.0838154	4.57527e-83	1.18604e-81	1212.34	1250.94	1086.16	1352.71	1349.29	1254.76	766.741	762.526	745.682	396.891	407.864	353.64
ENSG00000070423	RNF126	protein_coding	189.859	0.0358403	0.125695	0.759857	0.914753	-0.0180648	0.134406	0.895727	0.933211	-0.349303	0.14238	0.0132154	0.0243883	179.126	205.294	215.542	183.106	211.565	223.582	228.056	196.691	167.928	178.945	141.13	147.35
ENSG00000132819	RBM38	protein_coding	72.364	-0.243267	0.17008	0.100005	0.317276	-0.847479	0.192213	5.7853e-06	2.44815e-05	-0.7818	0.198533	5.78965e-05	0.000148082	84.8034	105.443	105.658	75.345	76.2723	89.6256	56.031	50.3379	54.9766	58.5012	60.6857	50.6885
ENSG00000102316	MAGED2	protein_coding	596.351	0.128609	0.087043	0.131134	0.377443	0.15392	0.0891585	0.0799052	0.147959	-0.585188	0.0954302	7.4549e-10	2.79935e-09	570.26	651.03	623.803	656.202	721.862	648.581	708.744	660.918	688.706	362.478	390.929	472.699
ENSG00000223336	RNU2-6P	snRNA	NA	NA	NA	NA	NA	NA	NA	NA	NA	NA	NA	NA	NA	NA	NA	NA	NA	NA	NA	NA	NA	NA	NA	NA	NA
ENSG00000205105	COX17P1	processed_pseudogene	5.60083	0.149098	0.344427	0.30131	0.609456	0.303144	0.575079	0.480006	0.611819	0.744437	0.650808	0.150852	0.215304	3.46137	2.39643	5.07157	6.13273	9.08003	2.89115	7.86401	2.79655	4.99787	3.44125	8.46777	10.6092
ENSG00000080618	CPB2	protein_coding	1.02205	0.0716053	0.346641	0.256799	NA	0.296954	0.82942	0.361655	0.495886	0.685496	1.1114	0.172103	0.241022	0	0	0.845261	0	2.72401	0.963716	0.983001	1.86437	0	2.29416	1.4113	1.1788
ENSG00000182240	BACE2	protein_coding	302.792	0.0273988	0.104938	0.793887	0.932468	0.0767679	0.109509	0.476371	0.608603	-0.321621	0.115977	0.00525374	0.0104298	334.887	305.145	297.532	316.274	310.537	329.591	348.965	272.197	369.842	243.181	255.444	249.906
ENSG00000078902	TOLLIP	protein_coding	129.41	-0.0427862	0.144348	0.742917	0.907585	0.0177422	0.156291	0.908896	0.938991	0.258497	0.158664	0.0988987	0.148815	109.033	133.401	128.48	123.531	124.396	109.864	104.198	123.048	148.936	127.326	172.178	148.529
ENSG00000124126	PREX1	protein_coding	41.8377	-0.0419854	0.189498	0.788115	0.929019	-0.776474	0.242273	0.00079908	0.00246506	-1.64003	0.294713	8.77597e-09	3.08003e-08	57.1125	61.5084	58.323	49.0618	53.5722	67.4601	35.388	30.762	33.9855	17.2062	21.1694	16.5032
ENSG00000136167	LCP1	protein_coding	1.24455	-0.0024585	0.341866	0.948453	NA	0.216719	0.852306	0.559843	0.682197	4.09363	2.83286	0.00378752	0.00770542	0	0	0	0	0	0	0	0.932183	0	4.58833	7.05648	2.3576
ENSG00000102349	KLF8	protein_coding	1.17909	0.0239596	0.331606	0.791593	NA	-0.616373	0.984151	0.136441	0.230873	-1.25785	1.68787	0.0636588	0.100971	1.73068	2.39643	1.69052	0.876104	3.63201	2.89115	0	0.932183	0	0	0	0
ENSG00000146576	C7orf26	protein_coding	63.8721	-0.735102	0.239965	0.000338937	0.00344353	0.335631	0.204007	0.0896498	0.16293	0.855753	0.204787	1.90629e-05	5.10935e-05	47.5938	59.1119	56.6325	34.1681	25.4241	31.8026	81.5891	56.8631	70.9697	90.6195	111.492	100.198
ENSG00000269821	KCNQ1OT1	lncRNA	34.0971	-0.411088	0.318478	0.0567102	0.21396	-0.0497187	0.294163	0.849973	0.906627	1.92428	0.275032	6.5567e-13	2.92162e-12	20.7682	21.5679	20.2863	14.0177	11.804	14.4557	20.643	22.3724	16.9928	90.6195	86.089	69.5493
ENSG00000255153	TOLLIP-AS1	lncRNA	2.61518	0.178147	0.384406	0.139463	0.392594	0.818326	0.854529	0.115001	0.20053	-0.280506	0.839195	0.584663	0.663536	1.73068	0.79881	1.69052	3.50442	5.44802	2.89115	5.898	1.86437	4.99787	1.14708	1.4113	0
ENSG00000183421	RIPK4	protein_coding	2.21984	-0.00302955	0.341853	0.943962	0.980123	1.3083	1.89128	0.0309154	0.0656658	5.4399	2.57217	0.000164164	0.000399287	0	0	0	0	0	0	2.949	0.932183	0.999574	5.73541	4.23389	11.788
ENSG00000102096	PIM2	protein_coding	34.7855	-1.48486	0.322276	3.1528e-07	6.06856e-06	-0.495085	0.268801	0.0519658	0.102732	0.123569	0.261179	0.624412	0.698815	44.1324	40.7393	49.0251	11.3894	14.528	18.3106	34.405	34.4908	22.9902	35.5596	56.4518	55.4037
ENSG00000099622	CIRBP	protein_coding	534.774	0.461546	0.0913744	1.75035e-07	3.5358e-06	0.708768	0.0906773	3.99238e-15	3.77209e-14	0.0759583	0.0956007	0.431402	0.5214	412.768	393.014	456.441	558.078	602.006	597.504	712.676	687.951	668.715	404.92	416.332	506.885
ENSG00000167244	IGF2	protein_coding	9985.81	-0.0110535	0.0741109	0.877149	0.965045	-0.0595494	0.0756473	0.429206	0.56509	-0.0932686	0.0758861	0.217679	0.294475	10453.3	10712.8	9650.35	9639.78	9959.89	10969	10445.4	8979.72	10136.7	8591.65	10514.2	9776.98
ENSG00000090889	KIF4A	protein_coding	247.534	-0.0421502	0.102655	0.662565	0.868822	-0.296699	0.109634	0.00632747	0.0161586	-0.255221	0.11299	0.0230025	0.0403989	268.256	278.785	274.71	270.716	256.965	267.913	242.801	217.199	206.912	251.211	221.573	213.363
ENSG00000106012	IQCE	protein_coding	35.9397	-0.302293	0.241263	0.101027	0.319363	-1.39251	0.291145	4.80817e-07	2.33682e-06	-3.20362	0.428961	1.90376e-14	9.11807e-14	65.7659	67.1	62.5493	45.5574	65.3762	33.7301	16.711	25.1689	28.9876	5.73541	9.87907	4.71521
ENSG00000279631		TEC	6.015	0.213882	0.363373	0.203963	0.491195	0.144833	0.510999	0.723558	0.810894	-0.802136	0.701269	0.145246	0.208171	6.05739	6.39048	4.22631	7.88494	9.98803	10.6009	7.86401	3.72873	7.99659	3.44125	2.82259	1.1788
ENSG00000261202	TNRC6B-DT	lncRNA	1.78054	0.108336	0.358245	0.144846	NA	0.485575	0.895664	0.202136	0.315827	2.25945	1.69101	0.0156498	0.0284533	0	0	0.845261	1.75221	0	2.89115	0.983001	1.86437	0.999574	8.02958	2.82259	1.1788
ENSG00000172671	ZFAND4	protein_coding	41.951	-0.252256	0.277128	0.191417	0.472647	0.991669	0.283881	0.000217981	0.000731998	2.29461	0.272205	7.44179e-18	4.15141e-17	17.3068	19.9702	19.441	17.5221	9.98803	14.4557	30.473	45.677	41.9821	98.6491	81.8551	106.092
ENSG00000100271	TTLL1	protein_coding	27.6532	-0.104546	0.226229	0.542764	0.802492	-1.56326	0.337569	8.85183e-07	4.1567e-06	-2.11577	0.391561	1.68406e-08	5.8095e-08	31.1523	51.9226	54.0967	43.8052	33.5961	44.3309	11.796	17.7115	13.994	9.17666	8.46777	11.788
ENSG00000172315	TP53RK	protein_coding	238.523	0.475172	0.135037	0.000151305	0.00168027	1.79315	0.126901	5.98008e-46	1.98951e-44	1.25829	0.132177	7.85141e-22	5.13786e-21	109.033	130.206	103.967	150.69	181.601	158.049	363.71	448.38	387.835	289.065	270.969	268.767
ENSG00000075643	MOCOS	protein_coding	79.1557	0.101742	0.164057	0.480388	0.764655	0.391523	0.178005	0.0243936	0.053324	-0.397629	0.199709	0.0419863	0.0694134	65.7659	88.6679	72.6925	74.4689	90.8003	83.8433	107.147	100.676	93.9599	55.06	64.9196	51.8673
ENSG00000101019	UQCC1	protein_coding	129.447	-0.484097	0.1366	0.000127287	0.00144881	-1.04437	0.14513	2.98518e-13	2.51058e-12	-1.23177	0.155674	1.23477e-15	6.24162e-15	200.759	194.111	203.708	133.168	141.648	141.666	88.4701	110.93	86.9629	81.4429	83.2664	87.2313
ENSG00000102452	NALCN	protein_coding	149.294	0.11586	0.136885	0.355457	0.664645	0.774077	0.140675	2.32064e-08	1.30113e-07	0.680091	0.145048	2.13047e-06	6.21835e-06	114.225	111.035	103.967	139.301	102.604	119.501	173.991	192.03	202.913	177.798	182.057	172.105
ENSG00000117983	MUC5B	protein_coding	0.812886	0.0972828	0.356659	0.122636	NA	0.0199018	0.797036	0.918877	NA	0.0887648	0.945148	0.788586	0.834827	0	0	0.845261	1.75221	0.908003	3.85486	0.983001	0	0	0	1.4113	0
ENSG00000267251		lncRNA	1.47756	0.0959802	0.356576	0.136705	NA	2.56739	2.69428	0.00994191	0.0241466	2.59305	2.53699	0.0133692	0.0246335	0	0	0	1.75221	0.908003	0	1.966	1.86437	3.99829	2.29416	1.4113	3.5364
ENSG00000229605	RPL21P93	processed_pseudogene	4.38649	-0.096185	0.330133	0.453772	0.744886	-0.204429	0.587221	0.632417	0.745586	0.582829	0.635141	0.251309	0.332483	3.46137	4.79286	4.22631	2.62831	2.72401	2.89115	1.966	6.52528	0.999574	6.88249	8.46777	7.07281
ENSG00000128408	RIBC2	protein_coding	1.72715	-0.0217137	0.329039	0.790543	NA	-1.27773	1.54605	0.0375241	0.0776041	-1.27854	1.39708	0.0633037	0.100475	6.92273	0	3.38104	1.75221	3.63201	2.89115	0	0	0.999574	1.14708	0	0
ENSG00000233063	SAR1AP4	processed_pseudogene	NA	NA	NA	NA	NA	NA	NA	NA	NA	NA	NA	NA	NA	NA	NA	NA	NA	NA	NA	NA	NA	NA	NA	NA	NA
ENSG00000265261		processed_pseudogene	0.957707	-0.106467	0.361544	0.0913973	NA	-0.0178711	0.740218	0.949882	NA	-0.0580602	0.860417	0.891527	0.918353	0.865341	1.59762	1.69052	0	0	0	1.966	0.932183	0.999574	3.44125	0	0
ENSG00000067445	TRO	protein_coding	161.19	0.0223823	0.151977	0.878489	0.965491	1.13543	0.154768	8.6632e-14	7.5824e-13	2.37094	0.148388	3.32144e-58	5.45181e-57	73.554	60.7096	70.1567	64.8317	68.1002	75.1698	141.552	145.421	167.928	316.595	375.405	374.859
ENSG00000174672	BRSK2	protein_coding	NA	NA	NA	NA	NA	NA	NA	NA	NA	NA	NA	NA	NA	NA	NA	NA	NA	NA	NA	NA	NA	NA	NA	NA	NA
ENSG00000100083	GGA1	protein_coding	110.657	-0.171776	0.137237	0.166222	0.434721	-0.859398	0.155485	1.87268e-08	1.0605e-07	-1.44187	0.177222	1.56171e-16	8.21231e-16	167.011	161.36	149.611	127.035	144.372	144.557	85.5211	89.4895	84.9638	47.0304	62.097	64.8341
ENSG00000166377	ATP9B	protein_coding	82.339	-0.130784	0.169753	0.372074	0.680703	0.031668	0.183031	0.863882	0.915685	0.901081	0.178462	2.87619e-07	9.07423e-07	69.2273	60.7096	76.0735	57.8229	62.6522	62.6415	76.6741	75.5068	57.9753	134.209	121.371	133.205
ENSG00000134900	TPP2	protein_coding	405.452	0.0343339	0.0936725	0.70547	0.890602	0.365699	0.0953013	0.000112206	0.000395359	0.79324	0.0951552	5.51873e-17	2.96002e-16	325.368	305.145	332.188	353.07	304.181	329.591	424.656	411.093	407.826	609.101	543.349	519.851
ENSG00000168283	BMI1	protein_coding	161.466	-0.257779	0.147324	0.0521793	0.201571	0.186899	0.147047	0.196523	0.308713	0.71711	0.146663	7.66846e-07	2.32716e-06	150.569	133.401	136.932	106.009	126.212	109.864	152.365	178.047	149.936	284.476	190.525	219.257
ENSG00000182621	PLCB1	protein_coding	0.998821	0.103652	0.357791	0.132618	NA	0.17537	0.799623	0.563785	0.685658	0.521067	1.02853	0.26035	0.342196	0	0	0.845261	1.75221	2.72401	0.963716	0	0.932183	0.999574	0	1.4113	2.3576
ENSG00000165511	ZNF22-AS1	lncRNA	7.17789	-0.227616	0.355314	0.199958	0.485635	-1.60668	0.634435	0.00221145	0.00626763	-3.6278	1.04967	0.000209586	0.000503574	12.9801	13.5798	17.7505	7.88494	10.896	8.67344	6.88101	0.932183	3.99829	1.14708	1.4113	0
ENSG00000148450	MSRB2	protein_coding	55.4113	-0.0254555	0.182988	0.870483	0.962852	0.0198155	0.209905	0.923841	0.94601	-1.00996	0.251347	3.4215e-05	8.94474e-05	57.1125	77.4846	56.6325	61.3273	51.7562	74.2061	62.912	59.6597	71.9693	34.4125	26.8146	30.6488
ENSG00000133313	CNDP2	protein_coding	161.117	-0.119668	0.129995	0.32062	0.629394	-0.433115	0.141076	0.00179371	0.00516223	-0.971049	0.154956	2.11071e-10	8.15723e-10	212.874	193.312	207.089	193.619	165.257	198.525	163.178	123.98	163.93	84.8841	124.194	102.556
ENSG00000214998	CCNB2P1	processed_pseudogene	NA	NA	NA	NA	NA	NA	NA	NA	NA	NA	NA	NA	NA	NA	NA	NA	NA	NA	NA	NA	NA	NA	NA	NA	NA
ENSG00000273151		lncRNA	1.51495	0.0990876	0.351794	0.244245	NA	0.541504	0.877864	0.217331	0.334761	0.549046	0.95741	0.29729	0.38261	0.865341	0	0.845261	1.75221	2.72401	0.963716	2.949	0.932183	1.99915	1.14708	2.82259	1.1788
ENSG00000175820	CCDC168	protein_coding	3.78761	-0.103706	0.340939	0.370335	0.678641	0.510615	0.643545	0.263588	0.389889	0.689654	0.701391	0.199202	0.273367	2.59602	3.19524	2.53578	0.876104	0.908003	2.89115	4.915	6.52528	3.99829	6.88249	4.23389	5.89401
ENSG00000151287	TEX30	protein_coding	127.645	0.535592	0.171642	0.000491936	0.00474325	1.49112	0.162267	1.09415e-20	1.44381e-19	1.39083	0.166198	2.39154e-17	1.30356e-16	51.9205	65.5024	73.5377	94.6193	103.512	90.5893	175.957	206.012	162.931	181.239	160.888	165.032
ENSG00000099256	PRTFDC1	protein_coding	15.6357	0.273297	0.315136	0.164482	0.432212	0.124676	0.364015	0.705279	0.799653	-0.00154561	0.392238	0.993676	0.995764	16.4415	11.1833	13.5242	18.3982	19.0681	22.1655	15.728	15.8471	13.994	14.9121	16.9355	9.43041
ENSG00000184281	TSSC4	protein_coding	136.938	-0.261397	0.153747	0.0572408	0.215333	0.621779	0.149283	2.26899e-05	8.83772e-05	0.761358	0.15167	3.81302e-07	1.18842e-06	105.572	110.236	108.193	76.2211	83.5363	103.118	170.059	163.132	170.927	178.945	155.243	218.078
ENSG00000134901	POGLUT2	protein_coding	113.956	0.162256	0.154378	0.239729	0.539849	0.564496	0.161501	0.000361546	0.00117406	1.05396	0.161034	3.32163e-11	1.3454e-10	89.9955	82.2774	65.9304	88.4865	82.6283	102.154	118.943	114.658	122.948	178.945	156.654	163.853
ENSG00000234009	RPL5P34	processed_pseudogene	3.97382	-0.000713563	0.318025	0.995107	0.99896	0.110803	0.603091	0.794127	0.866298	0.945231	0.733743	0.0920387	0.139836	2.59602	3.99405	1.69052	1.75221	1.81601	4.81858	4.915	2.79655	1.99915	4.58833	8.46777	8.25161
ENSG00000273387		lncRNA	2.47074	-0.12527	0.351724	0.274046	0.582086	-0.284632	0.655217	0.507198	0.635802	-2.05764	1.46322	0.0197076	0.0350876	6.92273	4.79286	1.69052	1.75221	2.72401	1.92743	3.932	3.72873	0.999574	0	0	1.1788
ENSG00000100097	LGALS1	protein_coding	8229.12	0.0501024	0.0707093	0.473728	0.759159	0.253538	0.0719531	0.000428823	0.00137548	-0.321839	0.0724713	7.61825e-06	2.12052e-05	7459.24	8457.8	8600.53	8268.67	8474.39	8671.52	9559.68	10119.8	9563.92	5738.85	6658.49	7176.54
ENSG00000147099	HDAC8	protein_coding	81.2603	0.160059	0.172656	0.287113	0.595922	0.224974	0.187592	0.218074	0.335648	0.413015	0.191814	0.0282565	0.0487294	69.2273	73.4905	65.9304	71.8406	98.0643	70.3513	78.6401	98.8114	67.971	94.0608	95.9681	90.7677
ENSG00000262061	RPH3AL-AS1	lncRNA	1.32413	0.0102139	0.32913	0.921146	NA	-0.507817	0.866787	0.23366	0.354385	-1.59951	1.9875	0.0403693	0.0670172	2.59602	2.39643	1.69052	2.62831	3.63201	0.963716	0.983001	0	0.999574	0	0	0
ENSG00000099869	IGF2-AS	lncRNA	3.16923	0.0596386	0.31951	0.644503	0.86167	-2.70617	1.47113	0.00525031	0.0136431	-1.65785	1.14638	0.0368878	0.0617943	3.46137	3.99405	7.60735	4.38052	6.35602	8.67344	0	0	0.999574	1.14708	1.4113	0
ENSG00000257950	P2RX5-TAX1BP3	protein_coding	4.72788	-0.021067	0.3299	0.819687	0.941695	0.931151	0.859356	0.0886085	0.161427	3.154	0.913661	0.000103468	0.000257593	0.865341	1.59762	0.845261	0.876104	0	1.92743	1.966	3.72873	4.99787	12.6179	15.5243	11.788
ENSG00000100154	TTC28	protein_coding	74.1467	0.0242126	0.163072	0.867819	0.962335	0.387569	0.178349	0.0261081	0.0565927	-0.997816	0.219619	3.25898e-06	9.35533e-06	83.9381	63.9048	84.5261	77.9733	77.1803	81.9159	93.3851	103.472	109.953	35.5596	36.6937	41.258
ENSG00000152457	DCLRE1C	protein_coding	134.72	-0.133679	0.172369	0.368117	0.677216	0.696865	0.1773	5.62452e-05	0.000207192	2.51774	0.165889	8.50491e-53	1.241e-51	76.15	48.7274	49.0251	49.0618	52.6642	52.0407	80.6061	94.1505	110.953	336.095	321.775	345.389
ENSG00000236264	RPL26P30	transcribed_processed_pseudogene	1.57856	-0.00956342	0.32939	0.912677	NA	-0.185251	0.721432	0.638188	0.750213	-0.250045	0.832578	0.618784	0.693963	4.32671	0.79881	0.845261	3.50442	1.81601	0	0.983001	0.932183	1.99915	1.14708	1.4113	1.1788
ENSG00000141258	SGSM2	protein_coding	99.9337	-0.140892	0.147558	0.288572	0.596762	-0.717863	0.167593	1.17166e-05	4.75003e-05	-1.11677	0.184024	6.85989e-10	2.58107e-09	124.609	134.2	148.766	115.646	119.856	127.211	90.4361	66.185	87.9625	56.207	55.0405	73.0857
ENSG00000134897	BIVM	protein_coding	64.4109	-0.0742398	0.168635	0.611031	0.844727	-0.434027	0.195446	0.0221171	0.0488861	-1.41654	0.237083	9.09953e-10	3.40399e-09	88.2648	87.0703	79.4545	76.2211	73.5482	88.6619	64.878	50.3379	70.9697	25.2358	35.2824	33.0064
ENSG00000233695	GAS6-AS1	lncRNA	6.16513	-0.24603	0.384492	0.156979	0.421273	-2.00569	0.748747	0.00109481	0.0032897	-3.48812	1.08226	0.000418983	0.000971306	12.9801	10.3845	17.7505	8.76104	9.08003	4.81858	0.983001	0.932183	5.99744	2.29416	0	0
ENSG00000183087	GAS6	protein_coding	689.943	0.0463724	0.0862375	0.586589	0.829642	0.196202	0.0883617	0.0252794	0.0550208	-1.186	0.0984247	9.23885e-34	8.75177e-33	700.926	774.047	812.296	734.175	821.743	810.485	877.82	913.539	833.644	285.624	326.009	389.004
ENSG00000106537	TSPAN13	protein_coding	27.564	-0.158903	0.386967	0.0517088	0.200273	3.10416	0.770028	1.68385e-05	6.68398e-05	6.28106	0.741484	4.12659e-17	2.22604e-16	1.73068	0	1.69052	0	0	0	15.728	6.52528	13.994	114.708	83.2664	93.1253
ENSG00000266171		lncRNA	1.1713	0.0078222	0.332865	0.920001	NA	0.223761	0.74619	0.565662	0.686925	-0.365911	0.943872	0.438247	0.528111	0.865341	0.79881	1.69052	0	1.81601	1.92743	0.983001	2.79655	1.99915	0	0	1.1788
ENSG00000265778	ZNF516-AS1	lncRNA	1.53507	-0.0383745	0.333067	0.655936	NA	-0.0652099	0.699634	0.864033	0.915709	-0.835715	1.13318	0.1441	0.20676	2.59602	0	4.22631	1.75221	0.908003	1.92743	3.932	0.932183	0.999574	1.14708	0	0
ENSG00000213857	ACTBP15	processed_pseudogene	NA	NA	NA	NA	NA	NA	NA	NA	NA	NA	NA	NA	NA	NA	NA	NA	NA	NA	NA	NA	NA	NA	NA	NA	NA
ENSG00000130943	PKDREJ	protein_coding	5.13822	0.072873	0.320644	0.578616	0.823986	-0.0128163	0.579608	0.975718	0.982626	0.905889	0.682409	0.0925808	0.140546	0.865341	2.39643	7.60735	7.00883	3.63201	3.85486	5.898	2.79655	1.99915	11.4708	7.05648	7.07281
ENSG00000266479		processed_pseudogene	NA	NA	NA	NA	NA	NA	NA	NA	NA	NA	NA	NA	NA	NA	NA	NA	NA	NA	NA	NA	NA	NA	NA	NA	NA
ENSG00000100124	ANKRD54	protein_coding	132.128	0.0835361	0.143357	0.521163	0.789608	0.659454	0.149751	7.49477e-06	3.11678e-05	0.847123	0.151963	1.66497e-08	5.74577e-08	84.8034	100.65	103.122	102.504	117.132	89.6256	158.263	149.149	153.934	166.327	196.17	163.853
ENSG00000272695	GAS6-DT	lncRNA	58.8061	0.231671	0.182401	0.13583	0.386732	-0.0268288	0.197925	0.874009	0.922091	-1.8464	0.279382	1.12476e-11	4.69124e-11	62.3046	78.2834	62.5493	85.8582	83.5363	79.9884	60.946	68.9815	68.9706	22.9416	18.3468	12.9668
ENSG00000237773		lncRNA	1.93716	0.0313994	0.335908	0.660295	NA	1.5056	1.39413	0.0355511	0.0740098	0.73109	1.01909	0.200526	0.274966	1.73068	0	0	1.75221	0.908003	0	3.932	4.66091	3.99829	3.44125	2.82259	0
ENSG00000132109	TRIM21	protein_coding	95.3162	0.537877	0.178826	0.000706753	0.0065033	1.20007	0.171788	1.04148e-12	8.403e-12	0.317419	0.186619	0.0841646	0.129242	60.5739	53.5203	73.5377	99.8759	85.3523	99.2627	151.382	143.556	142.939	82.5899	66.3309	84.8737
ENSG00000160191	PDE9A	protein_coding	11.9834	-0.166833	0.284584	0.345751	0.655027	-1.81844	0.4917	4.19283e-05	0.000157209	-4.40284	0.997676	7.82484e-06	2.17641e-05	20.7682	26.3607	22.8221	18.3982	16.3441	19.2743	6.88101	4.66091	5.99744	2.29416	0	0
ENSG00000106399	RPA3	protein_coding	120.719	0.2681	0.155368	0.0527419	0.202936	0.599528	0.158609	0.000115733	0.00040699	0.519732	0.163571	0.00128019	0.00278085	89.1301	105.443	82.8356	118.274	117.132	109.864	149.416	122.116	154.934	149.121	110.081	140.277
ENSG00000260910	LINC00565	lncRNA	5.62263	0.00430808	0.298782	0.982954	0.993971	-1.88459	0.825472	0.00358645	0.00966571	-3.71445	1.34983	0.000568846	0.00129854	13.8455	11.9821	4.22631	6.13273	12.712	11.5646	1.966	1.86437	1.99915	0	0	1.1788
ENSG00000136159	NUDT15	protein_coding	206.64	0.0242444	0.114137	0.821888	0.942547	0.199222	0.119162	0.0912253	0.165129	-0.186098	0.127121	0.14041	0.202165	220.662	202.099	190.184	236.548	193.405	193.707	236.903	242.368	225.904	184.68	183.468	169.747
ENSG00000136146	MED4	protein_coding	115.379	0.0755868	0.150861	0.574609	0.821983	0.705558	0.159162	6.09162e-06	2.56755e-05	0.588289	0.164365	0.000280449	0.000663573	109.033	79.881	76.0735	98.9998	97.1563	85.7707	149.416	138.895	148.936	141.091	121.371	137.92
ENSG00000166313	APBB1	protein_coding	83.6833	0.0494619	0.156208	0.724098	0.89946	-0.307934	0.177987	0.0760913	0.141842	-1.03602	0.204644	2.34959e-07	7.46797e-07	104.706	110.236	87.0619	91.1149	106.236	118.537	87.4871	77.3712	76.9672	40.1479	46.5728	57.7613
ENSG00000235920	THRAP3P3	processed_pseudogene	2.42425	0.0546002	0.330708	0.594205	0.834165	0.178252	0.675089	0.668757	0.773537	0.521015	0.798514	0.338059	0.42701	0	3.19524	1.69052	1.75221	3.63201	1.92743	1.966	1.86437	2.99872	2.29416	4.23389	3.5364
ENSG00000185722	ANKFY1	protein_coding	127.684	-0.0800581	0.132857	0.51164	0.785106	-1.10948	0.157394	7.85172e-13	6.40656e-12	-1.37187	0.170349	3.27284e-16	1.69682e-15	196.432	174.141	181.731	194.495	170.705	151.303	92.4021	81.0999	78.9663	56.207	73.3874	81.3373
ENSG00000273230		lncRNA	2.55794	-0.0822247	0.339088	0.41637	0.716059	-0.829422	0.999969	0.117956	0.204794	0.475208	0.758828	0.375331	0.464858	3.46137	0.79881	4.22631	2.62831	0.908003	0.963716	0	0	1.99915	2.29416	9.87907	3.5364
ENSG00000005108	THSD7A	protein_coding	17.6649	0.0825576	0.351831	0.20935	0.498289	5.40943	2.24127	1.22968e-05	4.96959e-05	9.37172	2.6238	9.04924e-13	3.99792e-12	0	0	0	0	1.81601	0	8.84701	5.5931	5.99744	65.3837	60.6857	63.6553
ENSG00000261715	LINC01477	lncRNA	1.58989	0.0580272	0.336617	0.512189	NA	0.059389	0.71231	0.877794	0.924249	-0.239356	0.867038	0.624085	0.698699	1.73068	0.79881	1.69052	0	3.63201	3.85486	2.949	1.86437	0	1.14708	1.4113	0
ENSG00000225131	PSME2P2	processed_pseudogene	2.25641	0.0300239	0.33065	0.739379	0.906383	0.621282	0.831451	0.190572	0.30125	0.221007	0.80155	0.66365	0.732607	0.865341	1.59762	1.69052	0	4.54002	0.963716	1.966	5.5931	3.99829	1.14708	0	4.71521
ENSG00000139687	RB1	protein_coding	443.029	0.133674	0.0908524	0.124158	0.365918	-0.527092	0.097273	4.51548e-08	2.45409e-07	-0.591769	0.10052	3.19724e-09	1.154e-08	535.646	519.226	483.489	621.158	552.066	525.225	365.676	319.739	377.839	367.066	334.477	314.74
ENSG00000100300	TSPO	protein_coding	349.097	0.15692	0.0958324	0.0876687	0.290308	0.213466	0.0982871	0.0273982	0.0590278	-0.671155	0.109255	6.58444e-10	2.48041e-09	314.984	354.672	400.654	390.743	400.429	412.47	433.503	412.025	399.829	217.946	224.396	227.509
ENSG00000272894	MIOS-DT	lncRNA	4.80066	0.104006	0.317545	0.483813	0.767174	-0.624788	0.634774	0.179199	0.286632	-0.843142	0.720008	0.131377	0.190915	4.32671	6.39048	6.76209	7.00883	7.26402	9.63716	2.949	2.79655	2.99872	2.29416	2.82259	2.3576
ENSG00000157999	ANKRD61	protein_coding	1.3292	-0.0188647	0.331866	0.817112	NA	-0.411053	0.830819	0.307559	0.439178	-0.232266	0.847764	0.638294	0.710627	0.865341	3.19524	1.69052	0	0.908003	3.85486	0	0.932183	0.999574	1.14708	0	2.3576
ENSG00000102683	SGCG	protein_coding	5.11624	0.115468	0.364112	0.0956911	0.308767	3.73107	2.25357	0.00139714	0.00410329	6.98996	2.48545	3.34783e-07	1.04865e-06	0	0	0	1.75221	0	0.963716	5.898	2.79655	0.999574	17.2062	21.1694	10.6092
ENSG00000280434		lncRNA	1.66054	-0.0396129	0.329915	0.677256	NA	-0.68952	0.936937	0.158039	0.259379	-0.268619	0.793813	0.601316	0.678629	4.32671	1.59762	1.69052	1.75221	1.81601	1.92743	0	0.932183	0.999574	2.29416	1.4113	1.1788
ENSG00000233521	LINC01638	lncRNA	1.10858	0.0649288	0.342914	0.369571	NA	0.442161	0.858412	0.266602	0.393285	-0.0948311	0.916175	0.858467	0.891974	0.865341	0	0.845261	0	2.72401	1.92743	1.966	2.79655	0.999574	0	0	1.1788
ENSG00000139746	RBM26	protein_coding	415.16	0.136244	0.100444	0.155333	0.418592	0.609041	0.101231	1.32915e-09	8.3314e-09	1.43229	0.0992311	1.22134e-47	1.60181e-46	284.697	252.424	247.662	275.973	306.905	286.224	394.183	376.602	431.816	775.428	695.769	654.235
ENSG00000178184	PARD6G	protein_coding	15.562	-0.420423	0.362247	0.0595743	0.221374	-2.05399	0.469818	2.17735e-06	9.71205e-06	-1.33698	0.433019	0.000794661	0.00177902	38.075	26.3607	21.1315	17.5221	21.7921	12.5283	7.86401	4.66091	5.99744	10.3237	9.87907	10.6092
ENSG00000054793	ATP9A	protein_coding	40.5149	-0.103135	0.196926	0.521971	0.790167	-1.15916	0.260162	3.15536e-06	1.3832e-05	-2.20721	0.329126	5.12115e-12	2.17556e-11	57.1125	75.8869	58.323	63.0795	51.7562	57.823	28.507	28.8977	24.9893	17.2062	15.5243	7.07281
ENSG00000186814	ZSCAN30	protein_coding	62.7725	-0.0592519	0.172139	0.695951	0.886874	-1.01283	0.218518	1.59861e-06	7.27427e-06	-0.470679	0.210386	0.0222626	0.039213	80.4767	77.4846	81.9903	61.3273	82.6283	83.8433	32.439	37.2873	45.9804	61.9425	46.5728	61.2977
ENSG00000091640	SPAG7	protein_coding	117.324	-0.104605	0.137072	0.403377	0.706982	-0.802252	0.156858	1.85843e-07	9.49181e-07	-1.52697	0.181174	1.19566e-17	6.59753e-17	160.953	152.573	184.267	150.69	143.464	162.868	95.3511	93.2183	92.9604	40.1479	67.7422	63.6553
ENSG00000180776	ZDHHC20	protein_coding	808.978	-0.000140583	0.0793375	0.995842	0.99896	0.128391	0.0810399	0.1114	0.195231	0.371989	0.0815988	4.84716e-06	1.37254e-05	770.154	703.752	738.758	802.512	712.782	694.839	788.367	849.219	781.667	1036.96	946.979	881.743
ENSG00000157778	PSMG3	protein_coding	50.1163	-0.261931	0.207175	0.120388	0.357864	-0.478644	0.224892	0.0268982	0.0580961	-1.40052	0.268159	7.41641e-08	2.45049e-07	64.0353	71.0941	76.0735	49.9379	58.1122	57.823	53.082	51.2701	43.9812	21.7946	14.113	40.0792
ENSG00000128791	TWSG1	protein_coding	1367.3	0.142754	0.0716086	0.041219	0.171576	0.822754	0.0713828	5.71934e-31	1.17542e-29	0.896816	0.0719824	8.27959e-36	8.38397e-35	1001.2	936.205	917.954	1052.2	1046.02	1066.83	1728.12	1704.96	1630.3	1968.39	1699.2	1656.22
ENSG00000125970	RALY	protein_coding	502.802	0.293748	0.0956225	0.00138206	0.0114905	0.768907	0.0950364	4.15891e-16	4.209e-15	0.65797	0.0971152	1.09007e-11	4.5506e-11	313.254	389.819	387.13	454.698	443.105	454.874	627.154	623.63	615.737	539.129	539.115	645.983
ENSG00000282936		protein_coding	1.17024	-0.010379	0.332736	0.893179	NA	-0.124241	0.741185	0.73518	0.819569	-0.0617148	0.84109	0.896762	0.922482	0	2.39643	1.69052	1.75221	1.81601	0	0.983001	0.932183	0.999574	2.29416	0	1.1788
ENSG00000133083	DCLK1	protein_coding	3.38632	-0.00148561	0.319162	0.989315	0.996768	0.0350971	0.612167	0.934336	0.953011	0.522426	0.70291	0.323047	0.411115	2.59602	3.19524	2.53578	1.75221	2.72401	3.85486	1.966	1.86437	4.99787	5.73541	7.05648	2.3576
ENSG00000074755	ZZEF1	protein_coding	309.941	-0.00279567	0.108418	0.986148	0.995751	0.262754	0.111987	0.017819	0.0404041	1.16537	0.10927	6.96194e-27	5.37783e-26	245.757	220.472	214.696	219.902	232.449	227.437	289.985	249.825	279.881	451.95	572.986	513.957
ENSG00000106392	C1GALT1	protein_coding	1153.55	-0.0619403	0.0794742	0.424827	0.722197	-0.0668403	0.0814509	0.410855	0.547207	0.200676	0.081802	0.013827	0.0253873	1248.69	1083.19	1078.55	1107.4	1134.1	1016.72	1104.89	1041.25	1108.53	1462.53	1253.23	1203.56
ENSG00000264278	ZNF236-DT	lncRNA	2.54402	0.000197872	0.320928	0.998811	0.999513	0.0446416	0.625192	0.918074	0.942469	-0.919625	0.996828	0.148954	0.21295	2.59602	4.79286	1.69052	2.62831	4.54002	1.92743	3.932	1.86437	3.99829	1.14708	1.4113	0
ENSG00000182533	CAV3	protein_coding	15.6229	-0.727965	0.380738	0.00648171	0.0411446	-3.92301	0.616668	5.9133e-11	4.18588e-10	-4.32383	0.756161	6.27414e-09	2.22315e-08	32.883	44.7334	38.882	19.2743	19.0681	21.2018	2.949	1.86437	1.99915	3.44125	0	1.1788
ENSG00000230825		lncRNA	3.61107	-0.0453165	0.333203	0.620109	0.849298	-0.0441984	0.683576	0.914738	0.941151	2.4202	0.976572	0.0019564	0.00414761	0.865341	0.79881	2.53578	1.75221	0	0.963716	0	3.72873	0	10.3237	14.113	8.25161
ENSG00000188191	PRKAR1B	protein_coding	33.707	0.11039	0.214278	0.513415	0.785933	-0.0918662	0.25777	0.707362	0.801147	-1.37788	0.335648	1.68971e-05	4.55354e-05	37.2097	45.5322	35.501	49.9379	39.0441	44.3309	33.422	45.677	30.9868	18.3533	12.7017	11.788
ENSG00000224237	MICOS10P3	processed_pseudogene	3.78163	-0.0953805	0.333323	0.436205	0.73239	-0.348615	0.639275	0.426925	0.562711	-0.382319	0.697991	0.462037	0.55081	4.32671	8.78691	2.53578	7.00883	1.81601	0.963716	4.915	0.932183	3.99829	1.14708	4.23389	4.71521
ENSG00000267270	PARD6G-AS1	lncRNA	2.22378	-0.0524483	0.332036	0.59112	0.832635	-0.761581	0.979495	0.133351	0.226578	0.207436	0.746487	0.691084	0.756625	0	3.99405	4.22631	1.75221	2.72401	0.963716	0.983001	0	0.999574	1.14708	2.82259	7.07281
ENSG00000213383		processed_pseudogene	3.00519	0.0327594	0.32459	0.761055	0.915549	0.00921555	0.646416	0.982106	0.987243	0.66383	0.777721	0.232341	0.311568	2.59602	2.39643	1.69052	4.38052	0.908003	2.89115	4.915	1.86437	0	6.88249	2.82259	4.71521
ENSG00000227110	LMCD1-AS1	lncRNA	1.03022	0.00514706	0.334309	0.944349	NA	0.0409989	0.745155	0.909185	0.939064	-0.318023	0.947104	0.460692	0.54952	2.59602	0	0.845261	1.75221	0	1.92743	1.966	1.86437	0	0	1.4113	0
ENSG00000140986	RPL3L	protein_coding	1.43759	-0.0251223	0.338284	0.67917	NA	-0.354356	0.892587	0.376706	0.511822	1.73117	1.52231	0.0370746	0.0620407	0	0	1.69052	0.876104	0	0	0	0	0	5.73541	4.23389	4.71521
ENSG00000278107		lncRNA	3.04967	0.0915999	0.333724	0.448237	0.741767	-0.31098	0.673019	0.471821	0.604672	-1.7223	1.40175	0.0329518	0.0558982	6.92273	0	4.22631	4.38052	5.44802	7.70973	1.966	2.79655	1.99915	1.14708	0	0
ENSG00000150477	KIAA1328	protein_coding	33.5503	0.0717915	0.219775	0.6735	0.875318	-0.461265	0.28495	0.0845052	0.155094	-0.957836	0.3216	0.00171028	0.0036526	44.9977	41.5381	36.3462	41.1769	29.9641	62.6415	30.473	33.5586	21.9906	22.9416	16.9355	20.0396
ENSG00000144635	DYNC1LI1	protein_coding	247.88	-0.0181028	0.12204	0.879176	0.965904	0.416563	0.126032	0.000817772	0.00251756	1.64925	0.121013	8.73545e-43	1.0437e-41	148.839	145.383	164.826	178.725	137.108	135.884	200.532	212.538	202.913	532.246	462.905	452.66
ENSG00000267493	CIRBP-AS1	lncRNA	6.27445	-0.082577	0.310282	0.573271	0.820942	-0.519754	0.566365	0.234229	0.355068	-0.167388	0.549612	0.716092	0.778113	6.92273	7.18929	9.29787	2.62831	10.896	4.81858	4.915	5.5931	2.99872	8.02958	8.46777	3.5364
ENSG00000140988	RPS2	protein_coding	3084.86	0.018027	0.0728722	0.803694	0.935989	0.288057	0.0741663	0.000100465	0.000356634	0.00119862	0.0749133	0.987169	0.991389	2752.65	3064.23	2921.22	3148.72	2689.51	3013.54	3616.46	3395.94	3668.44	2619.94	2942.55	3185.12
ENSG00000064687	ABCA7	protein_coding	24.835	-0.0415781	0.251303	0.807213	0.937101	0.0419315	0.334942	0.893155	0.931818	0.321601	0.347315	0.324629	0.412599	12.1148	27.9583	29.5841	26.2831	19.9761	19.2743	22.609	13.9827	35.9847	24.0887	36.6937	29.47
ENSG00000125266	EFNB2	protein_coding	724.541	-0.314674	0.0845437	0.000117683	0.00134741	0.0581813	0.0829276	0.480803	0.612274	1.82163	0.0778277	9.81234e-122	4.48694e-120	469.015	482.481	409.952	351.318	350.489	383.559	460.044	468.888	489.791	1597.89	1638.51	1592.56
ENSG00000148426	PROSER2	protein_coding	29.454	-0.570579	0.295116	0.0102575	0.0592681	-1.73387	0.331163	3.39427e-08	1.87115e-07	-1.23547	0.320452	4.9854e-05	0.000128139	44.9977	55.1179	54.0967	25.407	39.9521	26.984	12.779	15.8471	14.9936	11.4708	28.2259	23.576
ENSG00000102780	DGKH	protein_coding	120.233	-0.0251507	0.134648	0.837881	0.950734	-1.23846	0.167377	4.92055e-14	4.36805e-13	-0.152685	0.151947	0.308536	0.395351	141.051	152.573	143.694	142.805	154.361	131.065	60.946	64.3206	56.9757	119.297	156.654	119.059
ENSG00000167193	CRK	protein_coding	412.355	-0.353787	0.0838446	1.30823e-05	0.000187751	-1.38334	0.0927531	6.9907e-51	2.60924e-49	-1.23502	0.0949122	4.51511e-39	4.9566e-38	661.121	632.657	624.648	508.141	509.39	468.366	258.529	232.114	240.897	267.27	282.259	262.873
ENSG00000107643	MAPK8	protein_coding	261.991	0.085313	0.107426	0.397613	0.703216	0.11229	0.112262	0.317484	0.450113	1.08452	0.108118	6.66997e-24	4.702e-23	194.702	191.714	209.625	210.265	213.381	212.981	219.209	214.402	210.91	455.392	381.05	430.262
ENSG00000180011	ZADH2	protein_coding	95.2027	0.0414437	0.138823	0.74532	0.908391	-1.37501	0.175049	1.19107e-15	1.16938e-14	-3.40524	0.282102	5.48246e-34	5.23032e-33	141.916	144.585	169.897	154.194	155.269	162.868	57.997	57.7953	56.9757	19.5004	8.46777	12.9668
ENSG00000215004	MESTP4	processed_pseudogene	0.779746	0.0214097	0.337101	0.733493	NA	-0.0499514	0.776284	0.872624	NA	-0.185132	0.938772	0.670561	0.73831	0	2.39643	0	0	0.908003	2.89115	0.983001	0	0.999574	0	0	1.1788
ENSG00000132359	RAP1GAP2	protein_coding	4.25859	0.00438668	0.31217	0.974641	0.991383	-0.577631	0.692169	0.219962	0.33772	0.0989269	0.623066	0.843303	0.880257	5.19205	3.99405	5.07157	7.88494	4.54002	1.92743	0	1.86437	4.99787	5.73541	2.82259	7.07281
ENSG00000228242	XPC-AS1	lncRNA	2.74782	-0.118098	0.34456	0.328308	0.638111	-2.85816	1.5147	0.00445338	0.0117704	-0.829305	0.841477	0.1552	0.220498	6.05739	6.39048	4.22631	1.75221	6.35602	0.963716	0	0.932183	0	2.29416	2.82259	1.1788
ENSG00000154065	ANKRD29	protein_coding	7.0195	-0.186513	0.343077	0.258261	0.562462	-0.198927	0.476179	0.611212	0.727087	-1.96716	0.796313	0.00347282	0.00711138	14.7108	7.9881	9.29787	5.25663	5.44802	9.63716	10.813	10.254	4.99787	2.29416	0	3.5364
ENSG00000237433	RPSAP11	processed_pseudogene	0.85128	-0.016147	0.336842	0.793618	NA	0.18968	0.776613	0.587473	NA	-0.212887	0.935164	0.634048	0.707199	0.865341	0	1.69052	0.876104	0.908003	0	0	3.72873	0.999574	1.14708	0	0
ENSG00000224080	UBE2FP1	processed_pseudogene	16.1977	0.395498	0.638154	0.0417779	0.173079	4.24144	0.855547	3.89694e-07	1.91664e-06	5.33783	0.852625	3.93978e-10	1.5013e-09	0.865341	0.79881	0.845261	1.75221	5.44802	2.89115	12.779	26.1011	20.991	39.0008	38.105	44.7944
ENSG00000224858	RPL29P11	processed_pseudogene	4.01039	0.141478	0.348747	0.290914	0.599286	0.0382984	0.600829	0.928101	0.948687	0.283384	0.670813	0.578803	0.6578	2.59602	4.79286	1.69052	7.00883	4.54002	4.81858	1.966	5.5931	1.99915	2.29416	8.46777	2.3576
ENSG00000182208	MOB2	protein_coding	41.9919	-0.822063	0.266306	0.000254198	0.00265564	-0.683305	0.249405	0.00403895	0.0107552	-0.205098	0.243196	0.383735	0.473409	54.5165	55.9167	58.323	32.4159	22.7001	32.7663	29.49	41.016	30.9868	35.5596	53.6292	56.5825
ENSG00000180957	PITPNB	protein_coding	179.178	-0.0490352	0.13061	0.683175	0.880313	-0.131751	0.140811	0.341504	0.475999	0.658187	0.137632	1.3707e-06	4.0703e-06	178.26	159.762	144.54	177.849	146.188	138.775	151.382	137.963	149.936	295.947	245.565	223.972
ENSG00000166401	SERPINB8	protein_coding	110.156	0.162404	0.14553	0.217093	0.509221	-0.0893697	0.157619	0.563152	0.685212	-0.557569	0.173035	0.00105603	0.00232075	125.474	116.626	109.884	152.442	110.776	138.775	113.045	110.93	105.955	74.5604	90.3229	73.0857
ENSG00000149054	ZNF215	protein_coding	52.905	0.961497	0.260056	2.39403e-05	0.000323246	1.68595	0.243749	1.07832e-12	8.68864e-12	1.63519	0.249298	1.73869e-11	7.16912e-11	22.4989	22.3667	21.1315	43.8052	43.5841	51.0769	63.895	76.439	78.9663	67.6779	69.1535	74.2645
ENSG00000094841	UPRT	protein_coding	48.9484	-0.0139471	0.179579	0.93788	0.980123	-0.775227	0.225378	0.000346806	0.00113108	-2.93601	0.359249	7.88204e-17	4.19765e-16	77.8807	75.0881	65.9304	80.6016	67.1922	68.4238	45.218	36.3551	42.9817	11.4708	12.7017	3.5364
ENSG00000175221	MED16	protein_coding	106.886	-0.0676414	0.142833	0.601241	0.838666	-0.720107	0.16558	8.8792e-06	3.65966e-05	-0.629861	0.170173	0.000170664	0.000414026	114.225	148.579	139.468	126.159	124.396	130.102	94.3681	69.9137	76.9672	83.737	94.5568	80.1585
ENSG00000244398		processed_pseudogene	64.4725	0.00528094	0.185976	0.973293	0.990505	0.431338	0.210899	0.0344537	0.0720628	0.492396	0.216558	0.0198913	0.0353644	63.1699	54.3191	43.9536	43.8052	60.8362	57.823	71.7591	74.5746	74.968	80.2958	55.0405	93.1253
ENSG00000264345	LINC01894	lncRNA	1.23352	-0.0285715	0.331977	0.729355	NA	-0.548789	0.900105	0.202882	0.316746	-1.69919	2.12871	0.0353325	0.0594538	1.73068	3.99405	1.69052	0.876104	3.63201	0.963716	0.983001	0.932183	0	0	0	0
ENSG00000183287	CCBE1	protein_coding	838.681	0.0375764	0.0673364	0.572435	0.820242	-0.944215	0.0725565	4.84455e-39	1.32802e-37	-2.4113	0.0891367	8.34792e-162	6.4037e-160	1268.59	1222.18	1192.66	1262.47	1297.54	1222.96	670.406	593.8	644.725	230.564	220.162	238.118
ENSG00000124216	SNAI1	protein_coding	142.15	3.20338	0.470385	2.39823e-12	8.71339e-11	5.52931	0.452545	3.43914e-34	8.04768e-33	6.91235	0.450923	1.67459e-52	2.42654e-51	4.32671	3.99405	0.845261	34.1681	33.5961	25.0566	131.722	138.895	176.925	317.742	438.913	399.614
ENSG00000157954	WIPI2	protein_coding	453.268	0.0865477	0.0983501	0.359117	0.668107	0.0444296	0.102462	0.654412	0.761871	1.62572	0.0968832	1.27339e-63	2.34859e-62	274.313	324.317	278.091	329.415	307.813	298.752	270.325	321.603	313.866	838.517	963.915	918.286
ENSG00000072849	DERL2	protein_coding	183.417	-0.51198	0.131848	2.95318e-05	0.00038992	-0.171816	0.127096	0.171305	0.276649	0.0349595	0.128921	0.784618	0.832174	237.104	178.933	196.946	138.424	132.568	147.449	186.77	171.522	183.922	204.181	207.46	215.721
ENSG00000161996	WDR90	protein_coding	23.6843	0.150098	0.243544	0.3973	0.703059	-0.2124	0.305491	0.454339	0.588361	-0.822404	0.359731	0.0143162	0.0262317	28.5563	30.3548	20.2863	30.6637	34.5041	29.8752	25.558	22.3724	18.9919	10.3237	19.7581	12.9668
ENSG00000101391	CDK5RAP1	protein_coding	72.0796	0.087317	0.178112	0.566754	0.816356	0.467504	0.196914	0.014502	0.0336618	0.820575	0.19893	2.53296e-05	6.71525e-05	56.2472	54.3191	53.2515	72.7167	59.0202	45.2947	84.5381	75.5068	69.9702	90.6195	97.3794	106.092
ENSG00000234390	USP27X-DT	lncRNA	1.61351	-0.0921518	0.348227	0.289189	NA	-0.0437185	0.691	0.908841	0.938991	-0.581043	0.950481	0.286985	0.371357	1.73068	4.79286	0.845261	0	2.72401	0	0.983001	3.72873	1.99915	1.14708	1.4113	0
ENSG00000165259	HDX	protein_coding	51.8881	0.743117	0.232838	0.000204578	0.00219642	0.211716	0.230294	0.343852	0.478264	0.146538	0.241452	0.533451	0.615715	38.9404	42.3369	41.4178	56.9468	82.6283	80.9521	50.133	50.3379	42.9817	41.295	38.105	56.5825
ENSG00000110328	GALNT18	protein_coding	1.74896	0.0309227	0.33316	0.709789	NA	-0.0438563	0.727915	0.907934	0.938597	0.715767	0.954528	0.211076	0.2869	0	2.39643	0.845261	0.876104	0	3.85486	0.983001	0	1.99915	3.44125	4.23389	2.3576
ENSG00000206129		lncRNA	1.35918	0.167741	0.396859	0.0215293	NA	0.775841	1.21734	0.0719061	0.13517	1.86443	2.34508	0.0270742	0.0468753	0	0	0	1.75221	3.63201	0.963716	0	0.932183	2.99872	3.44125	1.4113	1.1788
ENSG00000134874	DZIP1	protein_coding	198.547	0.0205251	0.111592	0.846332	0.95454	-0.509509	0.12281	2.65814e-05	0.000102039	-1.24408	0.139621	2.47185e-19	1.46734e-18	257.872	245.235	257.805	247.061	272.401	253.457	166.127	158.471	206.912	106.679	97.3794	113.165
ENSG00000237406	NDUFA9P1	processed_pseudogene	NA	NA	NA	NA	NA	NA	NA	NA	NA	NA	NA	NA	NA	NA	NA	NA	NA	NA	NA	NA	NA	NA	NA	NA	NA
ENSG00000213923	CSNK1E	protein_coding	503.231	-0.162437	0.0920161	0.0657535	0.237841	-0.623031	0.0968055	8.78821e-11	6.10142e-10	-0.875944	0.101199	2.8558e-18	1.62053e-17	662.851	635.853	663.53	559.831	555.698	624.488	402.047	424.143	441.812	287.918	409.276	371.322
ENSG00000200637	RNU5F-3P	snRNA	NA	NA	NA	NA	NA	NA	NA	NA	NA	NA	NA	NA	NA	NA	NA	NA	NA	NA	NA	NA	NA	NA	NA	NA	NA
ENSG00000251994	RNU2-27P	snRNA	5.53964	-0.0200146	0.311915	0.876902	0.965045	0.751306	0.616122	0.106519	0.1881	0.746888	0.634134	0.144466	0.20718	5.19205	2.39643	3.38104	2.62831	4.54002	2.89115	5.898	7.45746	9.99574	10.3237	7.05648	4.71521
ENSG00000254951		lncRNA	1.14927	0.0334483	0.343088	0.48363	NA	0.283614	0.896197	0.219042	0.336593	0.454122	1.13978	0.155702	0.221101	0	0	0	0	0.908003	0.963716	0	1.86437	2.99872	0	7.05648	0
ENSG00000223138	RNA5SP450	rRNA_pseudogene	NA	NA	NA	NA	NA	NA	NA	NA	NA	NA	NA	NA	NA	NA	NA	NA	NA	NA	NA	NA	NA	NA	NA	NA	NA
ENSG00000204177	BMS1P1	transcribed_unprocessed_pseudogene	3.04611	0.133599	0.359153	0.223857	0.518889	0.508683	0.764457	0.266436	0.393136	1.6461	1.02046	0.0233285	0.040918	2.59602	0.79881	0	1.75221	1.81601	4.81858	1.966	2.79655	2.99872	6.88249	4.23389	5.89401
ENSG00000223467	CALM1P1	processed_pseudogene	NA	NA	NA	NA	NA	NA	NA	NA	NA	NA	NA	NA	NA	NA	NA	NA	NA	NA	NA	NA	NA	NA	NA	NA	NA
ENSG00000212051	MIR320C2	miRNA	NA	NA	NA	NA	NA	NA	NA	NA	NA	NA	NA	NA	NA	NA	NA	NA	NA	NA	NA	NA	NA	NA	NA	NA	NA
ENSG00000232004	CAP1P2	processed_pseudogene	22.488	0.237768	0.278334	0.209593	0.498298	0.522922	0.322759	0.0789576	0.146483	0.484596	0.335835	0.125956	0.184163	16.4415	16.775	17.7505	23.6548	25.4241	19.2743	23.592	21.4402	31.9864	25.2358	21.1694	27.1124
ENSG00000215267	AKR1C7P	transcribed_unprocessed_pseudogene	1.23212	0.0357786	0.342599	0.576443	NA	2.72966	2.85079	0.00933658	0.0228482	1.4092	1.91466	0.0445186	0.0731557	0	0	0	0.876104	0	0	1.966	2.79655	3.99829	1.14708	2.82259	1.1788
ENSG00000202240	RNU6-737P	snRNA	NA	NA	NA	NA	NA	NA	NA	NA	NA	NA	NA	NA	NA	NA	NA	NA	NA	NA	NA	NA	NA	NA	NA	NA	NA
ENSG00000236510		lncRNA	0.819633	-0.0105822	0.335087	0.86776	NA	0.0486749	0.747242	0.899405	NA	-0.676152	1.19115	0.217684	0.294475	0.865341	1.59762	0.845261	0.876104	0.908003	0.963716	0.983001	2.79655	0	0	0	0
ENSG00000232821		lncRNA	0.905125	-0.00890843	0.333863	0.892806	NA	-0.112935	0.751373	0.741499	NA	-0.836924	1.30946	0.141981	0.204099	2.59602	0.79881	0.845261	0.876104	1.81601	0.963716	1.966	0	0.999574	0	0	0
ENSG00000120549	KIAA1217	protein_coding	127.455	1.4125	0.157621	2.6867e-20	1.66726e-18	-0.404119	0.175212	0.0182678	0.0413232	0.0760475	0.173004	0.654982	0.725382	101.245	93.4608	81.9903	266.336	254.241	231.292	63.895	70.8459	71.9693	68.8249	115.726	109.629
ENSG00000108523	RNF167	protein_coding	200.05	0.0980311	0.117256	0.380404	0.68875	0.55603	0.119739	2.65777e-06	1.17304e-05	0.607214	0.122664	6.04026e-07	1.85007e-06	154.896	145.383	171.588	166.46	175.245	166.723	225.107	238.639	233.9	224.828	245.565	252.263
ENSG00000242802	AP5Z1	protein_coding	31.175	-0.16245	0.224477	0.348395	0.657622	-1.0923	0.301643	0.000118388	0.000415763	-0.141689	0.269579	0.584645	0.663536	35.479	39.9405	42.2631	32.4159	33.5961	32.7663	19.66	20.508	11.9949	36.7066	31.0485	37.7216
ENSG00000213704	EEF1A1P15	processed_pseudogene	NA	NA	NA	NA	NA	NA	NA	NA	NA	NA	NA	NA	NA	NA	NA	NA	NA	NA	NA	NA	NA	NA	NA	NA	NA
ENSG00000136143	SUCLA2	protein_coding	181.27	-0.0817301	0.122412	0.473599	0.759109	0.203451	0.126429	0.103392	0.183223	1.01583	0.123007	8.46204e-17	4.50526e-16	138.455	145.383	140.313	140.177	124.396	132.993	163.178	165.929	160.931	303.977	283.67	275.84
ENSG00000165288	BRWD3	protein_coding	355.761	0.0315247	0.124349	0.801921	0.935273	0.947437	0.124986	1.69192e-14	1.54241e-13	2.80069	0.118182	6.02097e-125	2.88669e-123	135.859	138.993	114.11	148.062	123.488	126.247	218.226	255.418	283.879	996.815	851.011	877.028
ENSG00000274776		lncRNA	1.21254	0.0450918	0.33705	0.565149	NA	-0.498833	0.969766	0.203916	0.318003	0.582638	0.958496	0.28213	0.365957	1.73068	0	0.845261	1.75221	1.81601	0.963716	0	0	0	3.44125	2.82259	1.1788
ENSG00000078043	PIAS2	protein_coding	406.596	0.201644	0.118052	0.0683961	0.244436	0.920116	0.119086	5.71846e-15	5.36087e-14	1.36037	0.118889	1.05558e-30	9.10861e-30	269.986	233.252	229.911	303.132	247.885	304.534	424.656	445.583	527.775	734.133	605.446	552.858
ENSG00000068354	TBC1D25	protein_coding	54.7836	0.204449	0.189824	0.199303	0.484637	-0.550628	0.225202	0.0109558	0.0262454	0.103093	0.216558	0.626703	0.700878	49.3245	58.3131	58.323	64.8317	71.7322	63.6053	37.354	33.5586	39.9829	52.7658	73.3874	54.2249
ENSG00000100393	EP300	protein_coding	650.459	-0.701211	0.0936708	1.37337e-14	6.07023e-13	-0.0735042	0.088957	0.404259	0.540438	1.5215	0.0845272	6.3106e-73	1.37909e-71	467.284	501.653	464.894	261.079	300.549	311.28	448.248	431.601	482.794	1268.67	1470.57	1396.88
ENSG00000213977	TAX1BP3	protein_coding	87.0072	0.0836619	0.165673	0.564609	0.815527	0.154003	0.182995	0.389483	0.525311	-1.12226	0.219777	1.70431e-07	5.47534e-07	80.4767	96.656	109.039	91.1149	89.8923	128.174	114.028	109.065	96.9587	32.1183	42.3389	54.2249
ENSG00000101109	STK4	protein_coding	314.188	0.169825	0.0971895	0.0696822	0.24755	0.15159	0.100125	0.125541	0.215825	0.103009	0.103538	0.316155	0.403505	308.927	273.193	290.77	321.53	325.973	342.119	342.084	316.01	312.867	337.242	304.84	294.7
ENSG00000234327	ZNF232-AS1	lncRNA	14.444	0.692613	0.459135	0.0142342	0.0765708	0.858047	0.413301	0.0186724	0.0421383	0.228317	0.430725	0.55662	0.637484	11.2494	7.18929	9.29787	20.1504	19.0681	17.3469	19.66	18.6437	16.9928	6.88249	12.7017	14.1456
ENSG00000237506	RPSAP15	processed_pseudogene	1.12481	-0.0138572	0.333931	0.849711	NA	-0.170946	0.763637	0.632129	0.74536	0.211356	0.85354	0.663712	0.732633	0.865341	0.79881	1.69052	0.876104	0.908003	0.963716	0.983001	0	0.999574	0	4.23389	1.1788
ENSG00000229132	EIF4A1P10	processed_pseudogene	23.6061	0.050996	0.239773	0.768002	0.918966	-0.101295	0.315955	0.728782	0.814492	0.252039	0.323095	0.411946	0.501595	18.1722	29.556	19.441	27.1592	22.7001	22.1655	27.524	19.5758	14.9936	25.2358	29.6372	27.1124
ENSG00000158813	EDA	protein_coding	8.19732	5.91349	2.28357	2.83882e-06	4.64084e-05	6.83597	2.36098	1.42582e-07	7.36982e-07	5.74503	2.29246	7.43605e-06	2.07287e-05	0	0	0	10.5133	10.896	6.74601	13.762	18.6437	12.9945	5.73541	8.46777	10.6092
ENSG00000279354		TEC	1.14984	-0.065741	0.344743	0.311741	NA	0.133546	0.740994	0.719465	0.80838	0.159909	0.853951	0.741191	0.799834	1.73068	0	1.69052	0.876104	0	0	2.949	0.932183	0.999574	3.44125	0	1.1788
ENSG00000129195	PIMREG	protein_coding	106.394	-0.316972	0.148467	0.0178135	0.0909674	-1.38365	0.168929	7.82523e-17	8.30569e-16	-2.80427	0.227726	1.61036e-35	1.61932e-34	177.395	176.537	202.017	132.292	161.625	138.775	81.5891	70.8459	56.9757	25.2358	31.0485	22.3972
ENSG00000189043	NDUFA4	protein_coding	473.546	0.150388	0.0850394	0.070937	0.250573	0.605478	0.0847311	6.43134e-13	5.28341e-12	0.842902	0.0854453	3.90454e-23	2.67524e-22	345.271	347.482	351.629	373.22	398.613	393.196	505.262	537.869	551.765	633.19	609.68	635.374
ENSG00000267724		lncRNA	0.906405	-0.0173192	0.336439	0.788356	NA	-0.0692225	0.765177	0.8347	NA	0.271434	0.897415	0.567516	0.647516	0.865341	0.79881	0.845261	1.75221	0	0	0	0.932183	0.999574	1.14708	0	3.5364
ENSG00000100726	TELO2	protein_coding	23.6126	-0.13336	0.252632	0.452099	0.743468	-0.509093	0.330596	0.0929905	0.167769	-1.87841	0.435158	4.61042e-06	1.3079e-05	38.075	30.3548	34.6557	28.0353	17.2521	41.4398	26.541	26.1011	15.9932	11.4708	2.82259	10.6092
ENSG00000167220	HDHD2	protein_coding	91.0331	0.0365747	0.151975	0.789355	0.929845	0.00890592	0.167581	0.95745	0.970217	-0.137948	0.176972	0.427203	0.517389	94.3222	84.6739	98.0503	94.6193	86.2603	105.045	92.4021	93.2183	92.9604	95.2078	86.089	69.5493
ENSG00000118939	UCHL3	protein_coding	47.3017	0.0544555	0.213832	0.744974	0.908374	0.666309	0.254062	0.00582099	0.0149774	1.35913	0.252716	3.0438e-08	1.03259e-07	28.5563	24.7631	36.3462	28.9114	34.5041	31.8026	57.997	40.0839	48.9791	99.7962	66.3309	69.5493
ENSG00000116017	ARID3A	protein_coding	26.138	-1.07558	0.295698	2.41825e-05	0.000325666	-2.7542	0.367589	1.09497e-14	1.01231e-13	-3.23846	0.440684	5.19623e-14	2.44267e-13	56.2472	71.8929	59.1683	25.407	29.0561	26.984	5.898	9.32183	10.9953	5.73541	7.05648	5.89401
ENSG00000006747	SCIN	protein_coding	53.5761	8.17615	2.37709	7.59528e-11	2.45998e-09	9.71124	2.51848	2.44867e-14	2.21508e-13	9.9327	2.5401	7.27663e-15	3.55397e-14	0	0	0	35.0442	27.2401	40.4761	87.4871	88.5574	76.9672	96.3549	77.6213	113.165
ENSG00000188419	CHM	protein_coding	349.05	0.198021	0.101062	0.0397738	0.167041	0.506418	0.102178	5.86467e-07	2.81619e-06	0.214757	0.106433	0.0427545	0.070584	297.677	293.962	290.77	337.3	352.305	333.446	416.792	442.787	398.83	393.449	340.122	291.164
ENSG00000261553		lncRNA	16.0021	-0.0537209	0.254478	0.752137	0.910796	-0.658607	0.380469	0.0527597	0.104085	-1.74987	0.494246	0.000123067	0.000303971	28.5563	22.3667	18.5957	22.7787	19.0681	22.1655	7.86401	17.7115	14.9936	8.02958	2.82259	7.07281
ENSG00000196388	INCA1	protein_coding	6.91063	-0.0247469	0.287239	0.87028	0.962852	-1.29697	0.621038	0.00948382	0.0231897	-4.0507	1.30756	0.000176851	0.000428316	12.9801	11.9821	10.9884	8.76104	14.528	10.6009	2.949	3.72873	4.99787	0	1.4113	0
ENSG00000064932	SBNO2	protein_coding	110.659	-0.739959	0.170351	2.32535e-06	3.89164e-05	-2.2535	0.197599	6.57687e-31	1.35013e-29	-1.29556	0.182373	5.23645e-13	2.3471e-12	199.894	226.862	180.886	102.504	125.304	123.356	41.286	45.677	37.9838	56.207	81.8551	106.092
ENSG00000261105	LMO7-AS1	lncRNA	4.88445	-0.0202105	0.315029	0.870165	0.962852	0.819808	0.656941	0.0901433	0.16358	0.455248	0.643926	0.376541	0.466094	5.19205	3.99405	0.845261	1.75221	4.54002	2.89115	6.88101	7.45746	8.99616	6.88249	5.64518	3.5364
ENSG00000228444		lncRNA	0.871069	-0.024635	0.336149	0.718571	NA	-0.216635	0.788692	0.526402	NA	-0.3909	0.973501	0.36954	0.458909	2.59602	0.79881	0.845261	0	0.908003	1.92743	1.966	0	0	0	1.4113	0
ENSG00000201793	RN7SKP9	misc_RNA	67.2339	-0.21616	0.186963	0.170323	0.440981	0.415427	0.190101	0.0247628	0.0540526	0.335614	0.197884	0.083651	0.128611	61.4392	65.5024	54.0967	50.8141	46.3082	52.0407	85.5211	74.5746	84.9638	76.8545	87.5003	67.1917
ENSG00000218502	H2AZP3	processed_pseudogene	24.0739	-0.117992	0.275693	0.497807	0.776179	1.03358	0.367946	0.00201019	0.00573865	0.924729	0.373323	0.00778275	0.0149973	22.4989	14.3786	10.9884	10.5133	14.528	14.4557	38.337	35.4229	31.9864	21.7946	19.7581	54.2249
ENSG00000227581	STAU2P1	processed_pseudogene	0.899139	0.0402301	0.337663	0.574494	NA	-0.216824	0.805497	0.499597	NA	0.00187775	0.884606	0.997316	0.998271	0.865341	0.79881	0.845261	0	1.81601	2.89115	0.983001	0	0	0	1.4113	1.1788
ENSG00000213888	LINC01521	lncRNA	6.44384	0.207688	0.355932	0.22004	0.513106	-0.0315544	0.502063	0.934602	0.953229	-1.50126	0.846286	0.0243162	0.0425115	8.65341	7.18929	4.22631	7.88494	13.62	11.5646	8.84701	7.45746	2.99872	2.29416	1.4113	1.1788
ENSG00000102309	PIN4	protein_coding	78.0986	0.0509789	0.162356	0.722437	0.898623	0.150569	0.179485	0.387862	0.523284	0.352498	0.183492	0.0506997	0.0823339	73.554	71.0941	65.9304	68.3361	85.3523	66.4964	79.6231	75.5068	79.9659	87.1783	94.5568	89.5889
ENSG00000172404	DNAJB7	protein_coding	1.64656	0.0273226	0.331445	0.755679	NA	-0.0146896	0.707978	0.968853	0.978057	-0.163343	0.833029	0.741402	0.799834	0.865341	2.39643	1.69052	0.876104	0.908003	4.81858	1.966	2.79655	0	3.44125	0	0
ENSG00000170919	TPT1-AS1	lncRNA	20.7206	-0.360548	0.292738	0.0768244	0.264152	-1.22273	0.344714	0.000132265	0.000460379	-2.66082	0.480885	7.71052e-09	2.71726e-08	35.479	42.3369	33.8104	25.407	25.4241	25.0566	19.66	12.1184	12.9945	4.58833	7.05648	4.71521
ENSG00000231369		processed_pseudogene	1.01288	-0.0608788	0.342481	0.386306	NA	-0.173381	0.760595	0.626862	0.740723	-0.293448	0.905157	0.53607	0.618168	0.865341	1.59762	2.53578	0	1.81601	0	0.983001	0	1.99915	0	0	2.3576
ENSG00000134049	IER3IP1	protein_coding	261.886	0.0844326	0.124262	0.466268	0.753771	0.661241	0.128468	1.75136e-07	8.96526e-07	0.778351	0.130148	1.52919e-09	5.6463e-09	228.45	172.543	182.576	209.389	194.313	219.727	316.526	322.535	290.876	401.479	318.953	285.27
ENSG00000235513	L3MBTL2-AS1	lncRNA	2.42409	0.00213297	0.322865	0.991085	0.997644	-0.261108	0.683102	0.539067	0.664047	-0.421158	0.799283	0.431884	0.521884	2.59602	4.79286	1.69052	3.50442	0.908003	4.81858	0	1.86437	3.99829	1.14708	1.4113	2.3576
ENSG00000100387	RBX1	protein_coding	214.185	0.163827	0.131545	0.177402	0.451832	0.0542915	0.138643	0.695691	0.793563	-0.302806	0.145916	0.036142	0.0606693	192.971	239.643	212.161	230.415	213.381	292.006	244.767	246.096	178.924	182.386	159.476	177.999
ENSG00000280327		TEC	0.909571	0.0386489	0.335999	0.619707	NA	-0.323558	0.833199	0.348325	NA	-0.340923	0.946458	0.459478	0.548485	0.865341	1.59762	0.845261	1.75221	1.81601	1.92743	0	0.932183	0	0	0	1.1788
ENSG00000164877	MICALL2	protein_coding	16.2523	-0.147932	0.26659	0.406504	0.709473	-1.38034	0.416376	0.000249788	0.00083163	-2.44205	0.537786	1.30119e-06	3.87491e-06	27.6909	23.1655	32.9652	18.3982	21.7921	27.9478	12.779	9.32183	6.99702	5.73541	7.05648	1.1788
ENSG00000215105	TTC3P1	processed_pseudogene	57.2896	0.210431	0.20176	0.202951	0.489898	0.00118896	0.223126	0.997321	0.997708	-0.333353	0.240457	0.153699	0.218719	61.4392	63.106	47.3346	70.9645	57.2042	81.9159	57.997	51.2701	62.9731	63.0895	32.4598	37.7216
ENSG00000224003	YES1P1	processed_pseudogene	1.17255	-0.0846031	0.350851	0.189622	NA	-0.297955	0.806715	0.41263	0.548867	0.105938	0.8462	0.829977	0.869244	0	1.59762	3.38104	0	0	0.963716	0	1.86437	0	3.44125	2.82259	0
ENSG00000177426	TGIF1	protein_coding	113.236	-1.15373	0.153449	5.36483e-15	2.44794e-13	-1.79638	0.166005	4.97163e-28	9.11802e-27	-1.24218	0.160975	5.64445e-15	2.77556e-14	201.625	204.495	228.221	84.9821	92.6163	101.19	67.827	56.8631	54.9766	90.6195	98.7907	76.6221
ENSG00000237595	LINC01275	lncRNA	2.76512	-0.00351697	0.323426	0.971869	0.989531	-0.842489	1.00027	0.115718	0.201547	0.41082	0.743147	0.437311	0.527219	3.46137	1.59762	3.38104	4.38052	0.908003	2.89115	0	0	1.99915	1.14708	9.87907	3.5364
ENSG00000273145		lncRNA	1.53841	-0.00241707	0.32784	0.968965	NA	-0.678557	0.960528	0.150395	0.249439	-2.15333	2.35357	0.021798	0.0384668	3.46137	2.39643	2.53578	4.38052	2.72401	0.963716	0	0	1.99915	0	0	0
ENSG00000100196	KDELR3	protein_coding	253.573	0.102507	0.102299	0.292169	0.600217	-0.324236	0.109561	0.00285845	0.00789087	-1.58401	0.133014	3.79146e-33	3.54687e-32	314.984	304.347	329.652	357.451	330.513	337.301	265.41	270.333	218.907	112.414	107.258	94.3041
ENSG00000256222	MTRNR2L3	protein_coding	1.23914	-0.0137898	0.334456	0.84805	NA	0.0503041	0.737629	0.888914	0.929565	0.159499	0.855414	0.739539	0.798603	2.59602	0	0.845261	0	1.81601	0.963716	1.966	0	1.99915	1.14708	0	3.5364
ENSG00000225536	STIP1P3	processed_pseudogene	5.43118	-0.0894443	0.318249	0.526681	0.792371	-0.330285	0.560654	0.439024	0.573918	0.126496	0.563405	0.792162	0.837528	6.05739	5.59167	6.76209	6.13273	5.44802	1.92743	6.88101	2.79655	2.99872	5.73541	4.23389	10.6092
ENSG00000101194	SLC17A9	protein_coding	15.6541	-0.0173496	0.249288	0.917459	0.975897	-0.905284	0.396767	0.0106141	0.0255496	-1.21156	0.440189	0.00269122	0.005595	17.3068	23.9643	24.5126	19.2743	19.9761	25.0566	8.84701	10.254	12.9945	9.17666	7.05648	9.43041
ENSG00000108559	NUP88	protein_coding	243.468	-0.00869679	0.111543	0.927249	0.978358	0.10226	0.116654	0.375937	0.511008	0.0776204	0.120225	0.516051	0.599793	232.777	251.625	223.994	209.389	270.585	223.582	249.682	236.774	275.882	262.682	237.098	247.548
ENSG00000232842	KAT7P1	processed_pseudogene	1.84512	-0.0140935	0.330224	0.872855	NA	0.166649	0.698817	0.680704	0.782645	0.477998	0.830817	0.375374	0.464864	0.865341	0.79881	2.53578	1.75221	0.908003	0.963716	1.966	0.932183	2.99872	2.29416	1.4113	4.71521
ENSG00000072133	RPS6KA6	protein_coding	93.2472	0.395089	0.219786	0.0274094	0.126632	1.73282	0.205974	9.74287e-18	1.09524e-16	2.80579	0.199226	1.10038e-45	1.39357e-44	29.4216	32.7512	24.5126	37.6725	40.8601	44.3309	98.3001	97.8792	98.9578	219.093	180.646	214.542
ENSG00000167930	FAM234A	protein_coding	132.667	-0.0557836	0.133073	0.647511	0.862566	0.17915	0.140289	0.195083	0.306851	-0.423221	0.154388	0.00571324	0.0112718	125.474	146.981	142.849	122.655	142.556	132.029	149.416	171.522	150.936	97.502	94.5568	115.523
ENSG00000100078	PLA2G3	protein_coding	2.04355	-0.00345615	0.341858	0.943862	NA	2.87342	2.55783	0.00743703	0.0186597	4.9082	2.53207	0.000463363	0.00106944	0	0	0	0	0	0	2.949	2.79655	1.99915	6.88249	2.82259	7.07281
ENSG00000214455	RCN1P2	processed_pseudogene	71.6354	0.16799	0.180591	0.276657	0.585059	0.0822767	0.199279	0.671478	0.775481	0.693569	0.198371	0.000359082	0.000839273	70.958	55.9167	49.8704	56.0707	69.9162	79.9884	65.861	57.7953	63.9727	103.237	91.7342	94.3041
ENSG00000233834		lncRNA	64.8035	0.173316	0.390296	0.0827334	0.278502	6.77781	1.24351	1.50786e-09	9.41562e-09	9.14742	1.27548	1.87139e-15	9.38393e-15	0.865341	0	0	0	2.72401	1.92743	39.32	51.2701	43.9812	253.505	206.049	177.999
ENSG00000174032	SLC25A30	protein_coding	30.7784	-0.282031	0.2407	0.123192	0.363915	-1.43966	0.302351	5.13757e-07	2.48754e-06	-2.35882	0.376099	8.74107e-11	3.45998e-10	59.7085	50.325	51.5609	42.9291	40.8601	37.5849	21.626	11.1862	23.9898	12.6179	9.87907	7.07281
ENSG00000130413	STK33	protein_coding	18.8329	-0.0399832	0.342982	0.623014	0.850972	3.46759	1.28591	0.000691466	0.00215182	7.4764	1.29908	1.15098e-10	4.51503e-10	0.865341	0	0	0	0	0	3.932	10.254	2.99872	69.972	79.0325	58.9401
ENSG00000100227	POLDIP3	protein_coding	302.867	-0.309929	0.104883	0.0018308	0.0145881	-0.35924	0.106669	0.000675484	0.00210608	-0.00909579	0.106764	0.929808	0.946785	344.406	333.104	341.485	272.468	256.965	280.441	267.376	261.943	261.888	282.182	358.469	373.68
ENSG00000184867	ARMCX2	protein_coding	409.031	-0.0123819	0.0918201	0.88616	0.967975	-0.493571	0.0979881	3.78661e-07	1.86339e-06	-1.17878	0.107662	3.07488e-28	2.47386e-27	572.856	512.836	479.263	482.733	558.422	508.842	388.285	368.212	349.851	208.769	227.219	251.085
ENSG00000116032	GRIN3B	protein_coding	0.995554	-0.0869216	0.354085	0.152145	NA	-0.517616	0.994268	0.165536	0.269066	0.458277	0.947208	0.374556	0.464095	0.865341	2.39643	0	0	0	0	0	0	0	1.14708	2.82259	4.71521
ENSG00000230067	HSPD1P6	transcribed_processed_pseudogene	1.24495	0.113008	0.36391	0.0834317	NA	2.2187	2.91674	0.0134156	0.0314335	0.962488	1.43133	0.0947989	0.143381	0	0	0	0.876104	1.81601	0.963716	4.915	1.86437	0.999574	1.14708	0	2.3576
ENSG00000240230	COX19	protein_coding	69.6032	0.0188359	0.202831	0.90776	0.97447	1.44194	0.223108	2.95808e-11	2.13922e-10	2.31462	0.217412	3.81433e-27	2.96961e-26	26.8256	28.7572	28.7389	24.5309	29.0561	32.7663	64.878	84.8286	85.9633	130.767	149.597	148.529
ENSG00000131379	C3orf20	protein_coding	1.40358	-0.0266002	0.338271	0.672246	NA	-0.125133	0.784851	0.706642	0.800746	1.62441	1.44093	0.0421351	0.0696409	0.865341	0	0.845261	0.876104	0	0	0.983001	0	0	5.73541	2.82259	4.71521
ENSG00000118046	STK11	protein_coding	170.639	-0.336714	0.119739	0.00261883	0.0196596	-1.62773	0.13871	2.19255e-32	4.81854e-31	-1.89879	0.152097	2.1966e-36	2.25589e-35	258.737	300.353	307.675	214.646	217.921	240.929	94.3681	85.7608	97.9582	73.4133	73.3874	82.5161
ENSG00000141384	TAF4B	protein_coding	751.693	0.297281	0.182485	0.0564576	0.213214	4.08922	0.153838	2.92653e-156	5.68471e-154	6.07181	0.151322	0	0	32.883	31.1536	39.7273	42.9291	43.5841	47.2221	570.14	605.919	600.744	2502.93	2418.96	2084.12
ENSG00000262943	ALOX12P2	transcribed_unprocessed_pseudogene	8.41521	3.51021	0.937746	3.45353e-05	0.00044948	1.83126	0.986227	0.0117504	0.0279341	3.73866	0.931694	1.83701e-05	4.93141e-05	0	2.39643	0	8.76104	11.804	19.2743	7.86401	4.66091	1.99915	19.5004	14.113	10.6092
ENSG00000233837	EIF3LP2	processed_pseudogene	17.9489	0.00869208	0.255183	0.960652	0.986467	0.537393	0.348053	0.0898511	0.163198	0.352266	0.364452	0.300106	0.385786	12.9801	17.5738	13.5242	16.646	13.62	14.4557	18.677	23.3046	25.9889	18.3533	22.5807	17.682
ENSG00000232807		lncRNA	1.6189	-0.0217026	0.329696	0.808563	NA	-0.260361	0.733967	0.520703	0.647621	-0.343523	0.845787	0.506519	0.590944	2.59602	1.59762	2.53578	1.75221	1.81601	1.92743	0	3.72873	0	2.29416	0	1.1788
ENSG00000133112	TPT1	protein_coding	3842.18	-0.0589763	0.086768	0.480434	0.764655	0.261491	0.0889684	0.00314181	0.0085904	0.348738	0.0892923	8.85026e-05	0.000221864	3591.17	3484.41	3324.41	3599.04	2719.47	3636.1	4026.37	4549.98	3911.33	4795.95	4204.25	4263.72
ENSG00000125812	GZF1	protein_coding	94.0108	-0.975078	0.189704	3.0768e-08	7.13504e-07	-0.358904	0.173352	0.0340805	0.0714403	0.0944033	0.172062	0.57845	0.657518	137.589	95.8572	105.658	56.0707	58.1122	51.0769	96.3341	79.2355	85.9633	130.767	124.194	107.271
ENSG00000233876	GAPDHP68	processed_pseudogene	NA	NA	NA	NA	NA	NA	NA	NA	NA	NA	NA	NA	NA	NA	NA	NA	NA	NA	NA	NA	NA	NA	NA	NA	NA
ENSG00000100994	PYGB	protein_coding	421.187	-0.0755517	0.0964586	0.418167	0.717558	-0.574912	0.102708	1.32156e-08	7.5935e-08	-2.02073	0.121883	4.27476e-62	7.64414e-61	547.761	630.261	590.838	555.45	540.262	577.266	429.571	375.67	373.841	117.002	131.25	185.072
ENSG00000122644	ARL4A	protein_coding	147.371	1.81511	0.174458	2.21429e-26	1.82726e-24	2.37309	0.170271	6.56688e-45	2.09966e-43	2.14392	0.17467	3.35929e-35	3.34399e-34	44.1324	43.1357	36.3462	169.088	126.212	148.412	224.124	221.86	202.913	196.151	172.178	183.893
ENSG00000171988	JMJD1C	protein_coding	789.624	0.0679148	0.079108	0.377599	0.68641	-0.00289138	0.0813947	0.970375	0.979319	0.300793	0.081728	0.000224762	0.000538661	801.306	673.397	739.603	791.122	768.171	766.154	716.608	721.509	770.671	995.668	877.826	853.452
ENSG00000233167	EEF1A1P26	processed_pseudogene	NA	NA	NA	NA	NA	NA	NA	NA	NA	NA	NA	NA	NA	NA	NA	NA	NA	NA	NA	NA	NA	NA	NA	NA	NA
ENSG00000240898		processed_pseudogene	1.44732	-0.0143565	0.333245	0.8529	NA	0.155312	0.728411	0.686669	0.786599	0.335284	0.855219	0.508775	0.592803	0.865341	0.79881	1.69052	0	0.908003	1.92743	0.983001	0.932183	2.99872	3.44125	2.82259	0
ENSG00000164849	GPR146	protein_coding	1.84155	-0.0530534	0.331673	0.588534	NA	-0.193589	0.683521	0.63967	0.751221	-0.744817	0.972869	0.207866	0.283398	2.59602	4.79286	0.845261	1.75221	1.81601	1.92743	0.983001	2.79655	1.99915	0	1.4113	1.1788
ENSG00000102271	KLHL4	protein_coding	15.0526	0.0766492	0.263135	0.656992	0.866276	0.0432742	0.360947	0.895685	0.933211	-0.46606	0.41548	0.2195	0.296613	17.3068	12.781	16.9052	21.0265	16.3441	15.4195	18.677	13.0506	16.9928	13.765	11.2904	7.07281
ENSG00000100351	GRAP2	protein_coding	1.11142	-0.0114565	0.333127	0.86775	NA	-0.578919	0.984903	0.132086	0.224831	-1.19138	1.69014	0.0644569	0.102107	0.865341	2.39643	3.38104	0.876104	0	4.81858	0	0	0.999574	0	0	0
ENSG00000004660	CAMKK1	protein_coding	2.88986	-0.309042	0.507352	0.0499918	0.195897	-3.57988	1.4598	0.00101105	0.00305838	-2.46282	1.20764	0.00829502	0.0159111	6.05739	10.3845	7.60735	3.50442	0.908003	2.89115	0	0	0.999574	1.14708	0	1.1788
ENSG00000275468		processed_pseudogene	0.8296	-0.0584923	0.343619	0.337321	NA	-0.154132	0.774284	0.647025	NA	0.0412206	0.869342	0.931743	0.948297	2.59602	0.79881	0	0	0.908003	0	0.983001	0.932183	0	1.14708	1.4113	1.1788
ENSG00000101596	SMCHD1	protein_coding	596.285	-0.100768	0.087985	0.234901	0.533683	-0.319425	0.0919328	0.000468861	0.0014954	0.971577	0.0878544	1.22285e-28	9.97057e-28	567.664	474.493	483.489	495.875	471.254	447.164	420.724	391.517	406.827	1077.11	924.399	994.908
ENSG00000271643	PDCD6IP-DT	lncRNA	6.507	-0.0874679	0.303417	0.569082	0.818158	-0.922422	0.594611	0.0475984	0.0953815	-3.95986	1.32313	0.000250073	0.000596053	17.3068	9.58572	7.60735	7.88494	9.08003	10.6009	2.949	4.66091	6.99702	0	1.4113	0
ENSG00000206559	ZCWPW2	protein_coding	3.60896	0.0903739	0.343799	0.35161	0.660926	1.51879	1.09961	0.0276368	0.0594781	2.4113	1.09662	0.00465994	0.00933795	0.865341	0.79881	0.845261	3.50442	1.81601	0	4.915	3.72873	4.99787	2.29416	11.2904	8.25161
ENSG00000064666	CNN2	protein_coding	542.507	-0.175459	0.084058	0.0312221	0.139752	-1.0968	0.0909936	7.09248e-34	1.63634e-32	-1.32701	0.0958439	6.1173e-44	7.48981e-43	779.672	816.384	777.64	650.069	675.554	764.227	388.285	352.365	363.845	283.329	306.251	352.462
ENSG00000006468	ETV1	protein_coding	205.495	0.344227	0.114844	0.00144426	0.0119309	-0.52119	0.123635	1.94225e-05	7.63586e-05	-1.52498	0.146918	1.27088e-25	9.45187e-25	244.892	261.211	234.983	314.521	349.581	293.933	189.719	156.607	166.929	91.7666	73.3874	88.4101
ENSG00000139826	ABHD13	protein_coding	242.349	0.436551	0.145026	0.000987342	0.00868838	1.50678	0.139606	9.34901e-28	1.69739e-26	1.40376	0.141948	1.81759e-23	1.25958e-22	145.377	116.626	104.812	155.947	195.221	159.977	311.611	348.636	392.832	378.537	299.195	299.416
ENSG00000132825	PPP1R3D	protein_coding	20.2117	0.38612	0.309315	0.0667314	0.240278	0.115673	0.318918	0.698433	0.795586	-0.816989	0.397082	0.0258123	0.0448771	19.0375	19.9702	19.441	28.0353	29.9641	30.8389	26.541	18.6437	18.9919	9.17666	11.2904	10.6092
ENSG00000174405	LIG4	protein_coding	87.8904	-0.0626979	0.154628	0.648461	0.862754	0.077875	0.167758	0.634079	0.747009	0.168583	0.17296	0.322565	0.410668	96.9182	80.6798	77.764	75.345	83.5363	82.8796	92.4021	87.6252	89.9616	96.3549	94.5568	96.6617
ENSG00000101132	PFDN4	protein_coding	127.914	0.454904	0.168343	0.0024156	0.0183614	1.12399	0.162765	1.98245e-12	1.56868e-11	1.49839	0.162685	1.18161e-20	7.42216e-20	77.0154	65.5024	62.5493	98.9998	104.42	88.6619	157.28	146.353	149.936	231.711	172.178	180.357
ENSG00000233575		processed_pseudogene	NA	NA	NA	NA	NA	NA	NA	NA	NA	NA	NA	NA	NA	NA	NA	NA	NA	NA	NA	NA	NA	NA	NA	NA	NA
ENSG00000227835	CARM1P1	transcribed_unprocessed_pseudogene	1.1186	0.0352786	0.342597	0.589546	NA	0.686438	1.13708	0.0887435	0.161608	2.60305	2.85667	0.0147046	0.0268883	0	0	0	0	0.908003	0	1.966	1.86437	0	1.14708	2.82259	4.71521
ENSG00000139684	ESD	protein_coding	414.734	0.0710825	0.0905771	0.41622	0.716027	0.139405	0.093257	0.130204	0.222425	0.0260472	0.096452	0.782252	0.830448	407.576	389.02	395.582	388.99	444.013	424.035	444.316	439.99	430.816	455.392	388.106	368.965
ENSG00000144559	TAMM41	protein_coding	20.0701	-0.24111	0.276559	0.20238	0.489056	-0.6257	0.33344	0.0405232	0.0829332	-2.03557	0.453181	1.99891e-06	5.85621e-06	27.6909	27.9583	38.0368	21.9026	19.9761	27.9478	20.643	18.6437	17.9923	8.02958	1.4113	10.6092
ENSG00000256006		lncRNA	0.833291	-0.0370388	0.339485	0.536014	NA	-0.3175	0.852217	0.310338	NA	-0.150989	0.909108	0.719181	0.780843	1.73068	0	2.53578	0	0	1.92743	0.983001	0	0	0	2.82259	0
ENSG00000100105	PATZ1	protein_coding	46.897	-0.878046	0.222521	9.72388e-06	0.000143536	-2.4828	0.273351	1.79499e-20	2.34804e-19	-2.00243	0.266499	1.48553e-14	7.15322e-14	84.8034	106.242	100.586	52.5663	47.2162	50.1132	11.796	18.6437	19.9915	20.6475	25.4033	24.7548
ENSG00000213698	CAPZA1P3	processed_pseudogene	NA	NA	NA	NA	NA	NA	NA	NA	NA	NA	NA	NA	NA	NA	NA	NA	NA	NA	NA	NA	NA	NA	NA	NA	NA
ENSG00000073905	VDAC1P1	processed_pseudogene	17.2056	0.0580393	0.255032	0.736659	0.905086	0.0808862	0.344275	0.801879	0.87249	-0.59863	0.406541	0.107161	0.159688	20.7682	15.1774	18.5957	19.2743	22.7001	17.3469	16.711	23.3046	17.9923	9.17666	18.3468	7.07281
ENSG00000147853	AK3	protein_coding	277.764	-0.00445614	0.101787	0.949285	0.982731	0.0498995	0.10596	0.62884	0.742581	-0.293781	0.112543	0.00870696	0.0166469	298.543	293.163	275.555	297.875	274.217	291.042	308.662	298.298	291.876	273.006	218.751	212.184
ENSG00000101182	PSMA7	protein_coding	597.591	-0.0128321	0.0903915	0.87085	0.962852	0.226815	0.092574	0.0133667	0.0313313	-0.195727	0.0963933	0.0417061	0.0690109	582.375	603.101	590.838	592.247	552.066	613.887	675.321	737.357	670.714	422.126	561.696	569.361
ENSG00000172943	PHF8	protein_coding	102.952	-0.15587	0.169231	0.289541	0.598052	0.0680092	0.179592	0.699406	0.796041	1.42987	0.171141	2.4654e-17	1.34265e-16	75.2847	71.0941	71.8472	66.5839	59.9282	63.6053	64.878	77.3712	86.9629	160.592	228.63	208.648
ENSG00000102468	HTR2A	protein_coding	10.7349	5.46047	1.00846	6.8336e-08	1.48691e-06	1.94132	1.08549	0.015213	0.0351076	2.80966	1.06222	0.00237783	0.0049776	0.865341	0	0.845261	32.4159	29.0561	35.6575	3.932	2.79655	4.99787	4.58833	4.23389	9.43041
ENSG00000180483	DEFB119	protein_coding	3.63999	0.00480279	0.334064	0.935267	0.980123	2.03933	1.22307	0.0146343	0.0339364	3.28427	1.17413	0.00110801	0.00242675	0.865341	0	0.845261	0.876104	0	0.963716	4.915	3.72873	4.99787	4.58833	11.2904	10.6092
ENSG00000236608	EIF4A1P6	processed_pseudogene	NA	NA	NA	NA	NA	NA	NA	NA	NA	NA	NA	NA	NA	NA	NA	NA	NA	NA	NA	NA	NA	NA	NA	NA	NA
ENSG00000083544	TDRD3	protein_coding	419.453	0.743439	0.148493	9.49443e-08	2.01225e-06	2.90669	0.13427	8.2693e-105	8.34552e-103	3.49283	0.133581	1.61566e-151	1.08834e-149	85.6688	77.4846	70.1567	123.531	147.096	131.065	562.276	632.952	565.759	1042.7	786.092	808.658
ENSG00000141682	PMAIP1	protein_coding	721.341	1.90352	0.126777	4.9532e-52	9.37121e-50	3.61375	0.120677	7.96517e-198	2.5244e-195	4.27441	0.120097	4.2588e-278	8.25153e-276	68.362	79.0822	89.5977	304.008	286.929	306.462	978.086	1013.28	926.605	1655.24	1318.15	1630.28
ENSG00000231711	LINC00899	lncRNA	8.43992	-0.107328	0.298894	0.508132	0.78307	-0.918982	0.536291	0.0356355	0.0741311	-3.13763	0.912537	0.000176051	0.000426489	19.0375	7.9881	16.9052	12.2655	14.528	7.70973	6.88101	6.52528	5.99744	3.44125	0	0
ENSG00000262503		processed_pseudogene	3.6362	0.113953	0.356721	0.212326	0.502811	1.19084	1.20125	0.05939	0.114889	3.23029	1.28407	0.00196269	0.00416002	0	0.79881	0.845261	0.876104	0.908003	3.85486	2.949	4.66091	1.99915	21.7946	1.4113	3.5364
ENSG00000175322	ZNF519	protein_coding	55.6323	0.0928824	0.198527	0.566516	0.816356	0.829611	0.224817	0.000127401	0.000444649	0.413538	0.235324	0.0711406	0.111427	42.4017	52.7215	31.2747	42.053	46.3082	51.0769	70.7761	90.4217	69.9702	67.6779	52.2179	50.6885
ENSG00000138944	SHISAL1	protein_coding	0.986672	0.0938566	0.351376	0.24299	NA	-0.22142	0.803469	0.48939	0.620236	-0.575843	1.12368	0.305808	0.39231	0.865341	0.79881	0.845261	1.75221	2.72401	3.85486	0	0	0.999574	0	0	0
ENSG00000257904		lncRNA	4.18048	0.0387711	0.342849	0.534147	0.797034	4.65877	2.30722	0.000234095	0.000782266	6.37295	2.44785	2.94941e-06	8.49781e-06	0	0	0	0	0.908003	0	4.915	2.79655	6.99702	11.4708	11.2904	11.788
ENSG00000120158	RCL1	protein_coding	49.1804	-0.603756	0.270085	0.00486448	0.0325011	0.23594	0.231125	0.288977	0.419071	1.10863	0.228709	6.38867e-07	1.95265e-06	42.4017	33.55	42.2631	27.1592	16.3441	26.984	39.32	50.3379	50.9783	83.737	87.5003	89.5889
ENSG00000270022		lncRNA	8.68176	-3.40855	0.913487	3.83303e-05	0.000494311	-1.18248	0.565375	0.0109805	0.0262941	0.162059	0.448549	0.687729	0.753391	14.7108	11.9821	13.5242	0.876104	0.908003	0.963716	7.86401	1.86437	4.99787	13.765	19.7581	12.9668
ENSG00000196236	XPNPEP3	protein_coding	95.3602	-0.00766548	0.152996	0.954079	0.984859	-0.808646	0.18273	5.60569e-06	2.37939e-05	-0.892299	0.191492	2.07794e-06	6.07352e-06	144.512	103.845	123.408	138.424	117.132	112.755	66.844	58.7275	82.9646	71.1191	55.0405	69.5493
ENSG00000132164	SLC6A11	protein_coding	0.830675	0.0862615	0.354352	0.127383	NA	0.645258	1.12408	0.0824244	NA	0.325015	1.03972	0.483371	0.570597	0	0	0	0	1.81601	1.92743	2.949	1.86437	0	0	1.4113	0
ENSG00000101558	VAPA	protein_coding	1029.92	0.247036	0.0780254	0.00109195	0.00944702	0.785046	0.077559	2.78433e-24	4.35111e-23	1.14928	0.0775922	6.87808e-50	9.49792e-49	669.774	693.367	647.47	852.45	770.895	780.61	1120.62	1171.75	1183.5	1654.09	1428.23	1386.27
ENSG00000234788	HSPA8P3	processed_pseudogene	0.807478	-0.032409	0.342389	0.699828	NA	0.636553	1.06302	0.0987545	NA	0.0771915	0.945752	0.791763	0.837153	0.865341	0	0	0	0	0	2.949	3.72873	0.999574	1.14708	0	0
ENSG00000151023	ENKUR	protein_coding	0.886494	0.00804978	0.335718	0.904189	NA	-0.260704	0.826773	0.403796	NA	-0.0865683	0.899479	0.838627	0.876351	0	2.39643	0.845261	0	0	3.85486	0.983001	0	0	1.14708	1.4113	0
ENSG00000133104	SPART	protein_coding	281.948	-0.0737519	0.0957162	0.416	0.715819	-0.939844	0.10763	1.19155e-18	1.4115e-17	-0.642661	0.107982	2.17968e-09	7.97138e-09	362.578	349.879	379.522	354.822	358.661	318.026	183.821	186.437	194.917	248.917	215.928	229.866
ENSG00000187624	C17orf97	protein_coding	3.27508	-0.106775	0.335337	0.397834	0.703337	-0.866392	0.796675	0.0951651	0.171077	-2.78883	1.43769	0.0052026	0.0103392	7.78807	7.18929	4.22631	5.25663	1.81601	4.81858	0	2.79655	3.99829	0	1.4113	0
ENSG00000267122		lncRNA	0.897551	-0.0634945	0.344293	0.319565	NA	0.0515894	0.739043	0.889005	NA	-0.109326	0.875168	0.803037	0.846549	1.73068	0.79881	0.845261	0	0.908003	0	1.966	0.932183	0.999574	0	1.4113	1.1788
ENSG00000104953	TLE6	protein_coding	1.02738	0.00355205	0.336788	0.956222	NA	0.582187	0.975906	0.157899	0.259195	-0.39811	1.05029	0.524496	0.607484	0.865341	0.79881	0	1.75221	0	0	0.983001	0.932183	6.99702	0	0	0
ENSG00000101460	MAP1LC3A	protein_coding	43.4518	0.158497	0.215612	0.352065	0.661252	0.273999	0.246823	0.245316	0.368412	-0.475471	0.277766	0.0747912	0.116514	32.883	44.7334	49.0251	62.2034	41.7681	45.2947	52.099	39.1517	64.9723	25.2358	31.0485	33.0064
ENSG00000091622	PITPNM3	protein_coding	1.73793	-0.020527	0.328676	0.823498	NA	-0.146584	0.696281	0.715133	0.805433	-0.33247	0.832753	0.520811	0.604056	1.73068	3.99405	0.845261	0.876104	1.81601	2.89115	1.966	0	2.99872	1.14708	1.4113	1.1788
ENSG00000122873	CISD1	protein_coding	199.123	0.441848	0.142164	0.000708147	0.00651227	1.55955	0.133691	4.66932e-32	1.00899e-30	1.81433	0.134318	3.75514e-42	4.4247e-41	102.11	77.4846	88.7524	118.274	122.58	133.957	269.342	258.215	269.885	342.978	307.662	298.237
ENSG00000183579	ZNRF3	protein_coding	47.8543	-0.271056	0.213103	0.114872	0.347732	-0.503275	0.232677	0.0238133	0.0522008	0.0616485	0.226336	0.782769	0.830775	57.1125	55.9167	50.7157	40.3008	47.2162	39.5124	44.235	31.6942	36.9842	51.6187	49.3953	69.5493
ENSG00000163527	STT3B	protein_coding	1136.37	0.228069	0.0841534	0.00508582	0.0338342	0.743427	0.0842645	7.05006e-19	8.43998e-18	1.25424	0.0840388	1.09234e-50	1.5309e-49	808.229	682.184	691.424	852.45	878.947	843.252	1238.58	1223.96	1202.49	1978.72	1634.28	1601.99
ENSG00000228302		lncRNA	3.22293	0.124305	0.353345	0.263457	0.568189	0.470239	0.737707	0.299472	0.430936	1.36903	0.963383	0.0424728	0.0701436	0	3.99405	0	2.62831	2.72401	3.85486	3.932	2.79655	1.99915	8.02958	2.82259	5.89401
ENSG00000136770	DNAJC1	protein_coding	131.838	0.0776865	0.153663	0.571596	0.81992	0.687693	0.161842	1.44595e-05	5.78796e-05	1.79031	0.156012	5.09126e-31	4.45255e-30	78.7461	80.6798	60.0135	85.8582	75.3643	73.2424	128.773	109.998	119.949	252.358	283.67	233.403
ENSG00000107020	PLGRKT	protein_coding	77.6263	0.314668	0.173675	0.0373316	0.159329	0.045895	0.181408	0.798713	0.869935	-1.49407	0.236278	1.00596e-10	3.96353e-10	93.4569	79.0822	81.1451	102.504	130.752	95.4079	87.4871	91.3539	82.9646	35.5596	28.2259	23.576
ENSG00000258655	ARHGAP5-AS1	lncRNA	3.04589	0.162354	0.367019	0.205497	0.493215	0.32418	0.657443	0.458483	0.592496	-0.215256	0.752879	0.679522	0.745923	2.59602	3.19524	0.845261	5.25663	6.35602	2.89115	3.932	2.79655	3.99829	1.14708	0	3.5364
ENSG00000197586	ENTPD6	protein_coding	110.684	-0.079335	0.149779	0.554482	0.808459	-0.483936	0.16884	0.00338086	0.00917596	-0.771876	0.180808	1.38451e-05	3.76453e-05	110.764	142.188	158.909	107.761	133.476	144.557	101.249	96.947	92.9604	65.3837	90.3229	83.6949
ENSG00000100243	CYB5R3	protein_coding	1496.33	0.0442435	0.0715543	0.52375	0.791493	0.0681935	0.0729685	0.349218	0.483568	-1.00102	0.0774941	2.12531e-38	2.29558e-37	1598.29	1676.7	1740.39	1677.74	1633.5	1870.57	1818.55	1716.15	1725.26	759.369	812.906	926.538
ENSG00000257636	G2E3-AS1	lncRNA	3.03321	0.102569	0.358966	0.119158	0.355821	3.09797	2.48325	0.0052994	0.0137608	5.59977	2.50509	8.90203e-05	0.000223133	0	0	0	0.876104	0	1.92743	0.983001	6.52528	0.999574	12.6179	11.2904	1.1788
ENSG00000259086	KIAA1143P1	processed_pseudogene	NA	NA	NA	NA	NA	NA	NA	NA	NA	NA	NA	NA	NA	NA	NA	NA	NA	NA	NA	NA	NA	NA	NA	NA	NA
ENSG00000206147	RPL23AP57	processed_pseudogene	NA	NA	NA	NA	NA	NA	NA	NA	NA	NA	NA	NA	NA	NA	NA	NA	NA	NA	NA	NA	NA	NA	NA	NA	NA
ENSG00000177054	ZDHHC13	protein_coding	110.397	-0.022965	0.14752	0.856872	0.958298	-0.124815	0.163346	0.433296	0.568734	0.951914	0.155735	5.99389e-10	2.26385e-09	94.3222	90.2655	88.7524	98.1237	81.7203	87.6982	74.7081	79.2355	95.9591	190.416	175.001	168.569
ENSG00000250365		lncRNA	0.973471	0.0819739	0.347695	0.281135	NA	0.0373877	0.764711	0.904494	0.936648	0.142803	0.897594	0.742189	0.800362	0.865341	0.79881	0	1.75221	1.81601	1.92743	0	0.932183	0.999574	0	1.4113	1.1788
ENSG00000165633	VSTM4	protein_coding	1.11785	0.0954327	0.351727	0.241654	NA	0.0498927	0.749333	0.892676	0.931558	-0.578241	1.12371	0.307729	0.39448	0	1.59762	0.845261	4.38052	1.81601	1.92743	0.983001	1.86437	0	0	0	0
ENSG00000106993	CDC37L1	protein_coding	84.9154	-0.133406	0.162635	0.350299	0.659612	0.183669	0.171987	0.276086	0.404206	0.173915	0.178511	0.322692	0.410802	85.6688	82.2774	76.9188	67.46	70.8242	79.9884	79.6231	97.8792	101.957	100.943	84.6777	90.7677
ENSG00000151413	NUBPL	protein_coding	51.1307	-0.20507	0.196619	0.204624	0.4921	-0.128659	0.211447	0.528028	0.654267	-0.455444	0.230532	0.0421552	0.0696628	68.362	51.9226	57.4778	48.1857	48.1242	50.1132	57.014	47.5413	56.9757	44.7362	46.5728	36.5428
ENSG00000255198	SNHG9	lncRNA	5.99439	0.0624174	0.305374	0.672077	0.875067	0.404105	0.519898	0.33202	0.466551	-0.512688	0.629345	0.311458	0.398336	6.05739	5.59167	5.07157	7.00883	8.17203	4.81858	5.898	10.254	8.99616	2.29416	4.23389	3.5364
ENSG00000276931		lncRNA	3.35614	0.102222	0.335019	0.412941	0.713802	0.171265	0.613386	0.689529	0.78855	-0.463446	0.774193	0.394266	0.484001	2.59602	4.79286	1.69052	2.62831	6.35602	5.7823	4.915	4.66091	1.99915	3.44125	1.4113	0
ENSG00000154813	DPH3	protein_coding	171.16	0.0734506	0.130132	0.546338	0.804548	0.42425	0.136067	0.00156339	0.00454719	0.602483	0.13822	1.06298e-05	2.92028e-05	153.165	127.81	135.242	143.681	150.729	146.485	209.379	187.369	164.93	238.593	210.283	186.251
ENSG00000103126	AXIN1	protein_coding	111.528	-0.856275	0.193793	1.33556e-06	2.3307e-05	-0.147634	0.174122	0.383247	0.518836	1.07764	0.167168	5.94867e-11	2.37618e-10	102.976	94.2596	95.5145	50.8141	49.9402	53.9681	75.6911	96.947	89.9616	159.444	248.388	220.436
ENSG00000099864	PALM	protein_coding	1.97552	-0.0451851	0.327449	0.659255	NA	-1.34435	1.28901	0.046499	0.0934585	-3.42276	2.4428	0.0045192	0.00907898	4.32671	3.99405	4.22631	1.75221	2.72401	4.81858	0	1.86437	0	0	0	0
ENSG00000120664	SPART-AS1	lncRNA	1.10015	-0.0187624	0.332858	0.803589	NA	-0.256907	0.770718	0.492152	0.622425	-1.18065	1.63124	0.0705824	0.110618	1.73068	2.39643	1.69052	1.75221	0.908003	1.92743	0	2.79655	0	0	0	0
ENSG00000122912	SLC25A16	protein_coding	132.112	-0.134906	0.138963	0.28615	0.595521	0.0796373	0.144971	0.577618	0.697039	0.33779	0.14687	0.0201491	0.0357754	135.859	121.419	118.337	103.38	106.236	127.211	137.62	123.048	136.942	175.504	145.363	154.423
ENSG00000102572	STK24	protein_coding	183.445	0.0604135	0.1151	0.577981	0.823624	-0.282818	0.125142	0.0222103	0.0490741	-0.171571	0.128345	0.177217	0.247221	201.625	200.501	184.267	200.628	208.841	205.272	140.569	178.047	160.931	168.621	183.468	168.569
ENSG00000173705	SUSD5	protein_coding	121.488	0.0177437	0.138234	0.889227	0.968774	-0.0375434	0.150324	0.798314	0.869658	-0.407675	0.162093	0.0107978	0.0202489	144.512	133.401	112.42	140.177	118.04	137.811	129.756	118.387	131.944	111.267	91.7342	88.4101
ENSG00000083457	ITGAE	protein_coding	40.034	0.0880602	0.20892	0.59699	0.83597	0.303166	0.245503	0.196641	0.308844	-0.291412	0.27138	0.264799	0.346852	33.7483	36.7453	44.7988	34.1681	40.8601	52.0407	50.133	43.8126	50.9783	22.9416	32.4598	37.7216
ENSG00000155158	TTC39B	protein_coding	117.656	0.336139	0.170329	0.0241674	0.11501	-0.336334	0.181408	0.0572664	0.111414	0.102678	0.180598	0.564018	0.644699	131.532	107.839	98.8956	174.345	120.764	149.376	109.113	84.8286	70.9697	135.356	129.839	99.0193
ENSG00000100852	ARHGAP5	protein_coding	1307.2	0.486443	0.0828898	1.52007e-09	4.13727e-08	1.53395	0.0804819	1.28774e-81	8.91302e-80	2.09408	0.0801357	4.65791e-151	3.08242e-149	552.088	530.41	551.956	770.972	800.859	740.134	1482.37	1532.51	1736.26	2567.17	2232.67	2189.03
ENSG00000227173	MYL6P3	processed_pseudogene	NA	NA	NA	NA	NA	NA	NA	NA	NA	NA	NA	NA	NA	NA	NA	NA	NA	NA	NA	NA	NA	NA	NA	NA	NA
ENSG00000165443	PHYHIPL	protein_coding	1.10331	0.140954	0.379335	0.0360492	NA	0.71517	1.16161	0.0825415	0.151937	0.934748	1.41544	0.0972288	0.146619	0	0	0	0.876104	0.908003	3.85486	0	1.86437	1.99915	1.14708	1.4113	1.1788
ENSG00000154822	PLCL2	protein_coding	1.68404	0.126678	0.370003	0.0674286	NA	0.42999	0.929871	0.24526	0.368358	4.4817	2.502	0.0010181	0.00224211	0	0	0	1.75221	0.908003	0.963716	0	0.932183	0.999574	6.88249	4.23389	3.5364
ENSG00000198298	ZNF485	protein_coding	19.561	0.24638	0.274434	0.194767	0.477651	-0.925685	0.370644	0.00585637	0.0150577	-2.2377	0.508539	2.96303e-06	8.53443e-06	26.8256	21.5679	29.5841	31.5398	31.7801	41.4398	15.728	13.0506	8.99616	5.73541	1.4113	7.07281
ENSG00000231549	ATP5MDP1	processed_pseudogene	0.92614	0.00672565	0.335069	0.921381	NA	-0.21665	0.804277	0.503159	NA	0.293943	0.898894	0.540007	0.62183	0	1.59762	0.845261	0.876104	0	1.92743	0.983001	0	0	2.29416	1.4113	1.1788
ENSG00000271533		lncRNA	4.65524	0.0661378	0.317318	0.620408	0.849298	-0.217405	0.589535	0.610415	0.726437	-0.0644013	0.625858	0.895828	0.921774	5.19205	5.59167	3.38104	7.00883	5.44802	5.7823	4.915	1.86437	3.99829	10.3237	0	2.3576
ENSG00000125931	CITED1	protein_coding	0.85515	-0.0395429	0.340345	0.489913	NA	-0.0597814	0.768803	0.852954	NA	0.269049	0.907107	0.565067	0.645507	0.865341	1.59762	0	0	0	0.963716	0.983001	0	0.999574	3.44125	1.4113	0
ENSG00000170558	CDH2	protein_coding	1063.19	0.320956	0.0746971	9.93629e-06	0.000145977	0.488333	0.0748172	5.55812e-11	3.94373e-10	0.398469	0.0761532	1.45566e-07	4.70062e-07	909.474	809.993	841.035	1142.44	1070.54	1008.05	1245.46	1168.03	1185.49	1219.35	1081.05	1077.42
ENSG00000279822		TEC	12.8169	-0.598229	0.406432	0.0198611	0.0992349	-3.21347	0.580789	6.24233e-09	3.70216e-08	-4.32243	0.853004	2.38713e-07	7.58346e-07	29.4216	27.9583	34.6557	17.5221	16.3441	15.4195	2.949	2.79655	2.99872	1.14708	1.4113	1.1788
ENSG00000151789	ZNF385D	protein_coding	20.5215	0.162494	0.255097	0.366446	0.675835	-0.201972	0.321705	0.502827	0.631856	-1.57144	0.445553	0.000146461	0.000358331	27.6909	23.1655	21.9768	33.292	29.9641	26.0203	15.728	26.1011	19.9915	10.3237	8.46777	3.5364
ENSG00000100266	PACSIN2	protein_coding	203.989	-0.105999	0.113398	0.321019	0.629857	-0.954754	0.127881	4.76841e-14	4.24341e-13	-1.19795	0.136821	9.48299e-19	5.49902e-18	275.179	301.151	278.091	283.858	226.093	277.55	143.518	151.014	142.939	110.12	115.726	142.635
ENSG00000226200	SGMS1-AS1	lncRNA	13.3413	0.579125	0.471182	0.0277515	0.12768	0.543854	0.421679	0.138593	0.233749	-0.788457	0.531354	0.0878586	0.134234	5.19205	13.5798	12.6789	23.6548	15.4361	23.1292	9.83001	20.508	19.9915	5.73541	5.64518	4.71521
ENSG00000282393		lncRNA	1.06125	-0.0265233	0.335769	0.706765	NA	-0.384066	0.862486	0.268668	0.395397	0.0770744	0.852613	0.874263	0.904188	1.73068	2.39643	0	0	2.72401	0	0	0	0.999574	2.29416	1.4113	1.1788
ENSG00000237989	LINC01679	lncRNA	1.23241	-0.0234453	0.331491	0.767337	NA	-1.94885	2.89067	0.0164996	0.0376915	-1.85994	2.30636	0.0289564	0.0498084	1.73068	2.39643	4.22631	0.876104	3.63201	1.92743	0	0	0	0	0	0
ENSG00000142178	SIK1	protein_coding	19.3074	-2.76359	0.419217	3.88813e-12	1.38987e-10	-3.06339	0.447694	1.39874e-12	1.11807e-11	-1.60052	0.365963	3.78279e-06	1.07996e-05	50.1898	50.325	48.1799	6.13273	6.35602	7.70973	6.88101	7.45746	1.99915	14.9121	19.7581	11.788
ENSG00000198858	R3HDM4	protein_coding	98.9354	-0.288997	0.155637	0.036263	0.155711	-0.641093	0.165851	7.80335e-05	0.00028126	-1.30482	0.188906	2.18459e-12	9.49957e-12	130.667	135.798	153.838	93.7432	126.212	112.755	91.4191	92.2861	81.965	55.06	66.3309	47.1521
ENSG00000149050	ZNF214	protein_coding	83.5901	2.85763	0.382841	1.26803e-14	5.63676e-13	5.08363	0.36525	2.72597e-44	8.6243e-43	4.19981	0.371697	5.0912e-30	4.31398e-29	6.92273	1.59762	7.60735	40.3008	41.7681	41.4398	190.702	168.725	199.915	129.62	93.1455	81.3373
ENSG00000129515	SNX6	protein_coding	558.797	-0.00652456	0.0846171	0.936496	0.980123	-0.12615	0.0879634	0.14916	0.247891	0.551057	0.0865709	1.63591e-10	6.3576e-10	531.32	492.866	507.157	544.937	494.862	482.822	466.925	475.413	458.804	790.34	791.737	668.38
ENSG00000008710	PKD1	protein_coding	173.859	-0.487894	0.134216	8.94446e-05	0.00105651	-1.37854	0.14436	3.46362e-22	4.93456e-21	-2.34053	0.171541	4.67682e-43	5.61996e-42	273.448	310.737	334.723	178.725	243.345	216.836	128.773	102.54	117.95	52.7658	59.2744	67.1917
ENSG00000229644	NAMPTP1	processed_pseudogene	51.7859	0.122666	0.223799	0.467654	0.754412	1.05427	0.257553	1.81466e-05	7.1764e-05	2.21827	0.247723	7.53436e-20	4.58107e-19	25.0949	27.1595	16.06	23.6548	26.3321	28.9115	49.15	44.7448	53.977	126.179	98.7907	101.377
ENSG00000271716		lncRNA	1.39078	0.0298087	0.339107	0.590974	NA	0.171894	0.799695	0.566772	0.687791	1.79479	1.86483	0.0279776	0.0482838	0.865341	0	0	0	0.908003	0.963716	0	0.932183	0.999574	0	1.4113	10.6092
ENSG00000138303	ASCC1	protein_coding	105.495	-0.331835	0.147651	0.0136271	0.0741275	-0.872373	0.160172	2.6277e-08	1.46601e-07	-0.641119	0.161918	5.7948e-05	0.000148173	140.185	139.792	149.611	114.77	113.5	103.118	81.5891	78.3034	70.9697	88.3254	104.436	81.3373
ENSG00000007952	NOX1	protein_coding	0.942896	-0.013414	0.334547	0.849152	NA	-0.046467	0.744698	0.894089	NA	-0.129125	0.877074	0.77881	0.828116	1.73068	0.79881	0.845261	1.75221	0	0.963716	1.966	0.932183	0	1.14708	0	1.1788
ENSG00000160207	HSF2BP	protein_coding	2.13452	0.0724736	0.334129	0.495243	0.77375	-0.277333	0.718479	0.505525	0.634408	-0.347093	0.821873	0.505448	0.589804	2.59602	0.79881	3.38104	5.25663	2.72401	2.89115	1.966	0	1.99915	0	2.82259	1.1788
ENSG00000136161	RCBTB2	protein_coding	47.8407	-0.0836477	0.191481	0.597848	0.836178	-0.151223	0.221781	0.478859	0.610788	-0.0791784	0.230062	0.722952	0.784304	50.1898	49.5262	53.2515	48.1857	47.2162	45.2947	46.201	52.2022	37.9838	56.207	46.5728	41.258
ENSG00000099817	POLR2E	protein_coding	424.639	0.0242377	0.113986	0.816496	0.940899	0.186235	0.119401	0.11531	0.200991	-0.297318	0.124244	0.0156957	0.0285286	331.426	473.694	476.727	404.76	424.945	478.967	491.5	498.718	472.798	290.212	371.171	380.753
ENSG00000229241	PNPT1P1	processed_pseudogene	NA	NA	NA	NA	NA	NA	NA	NA	NA	NA	NA	NA	NA	NA	NA	NA	NA	NA	NA	NA	NA	NA	NA	NA	NA
ENSG00000070950	RAD18	protein_coding	239.25	0.17108	0.10602	0.0896355	0.294745	-0.0976165	0.112083	0.379933	0.515277	0.356615	0.111496	0.00128638	0.00279334	217.201	225.264	216.387	248.814	254.241	246.711	202.498	212.538	199.915	294.8	299.195	253.442
ENSG00000160221	GATD3A	protein_coding	1.73084	0.0907598	0.342342	0.369621	NA	-0.403192	0.804197	0.335015	0.469624	-0.170193	0.81174	0.733585	0.793451	3.46137	0.79881	0.845261	4.38052	2.72401	2.89115	0	0.932183	0.999574	1.14708	1.4113	1.1788
ENSG00000234534	CSNK1G2P1	processed_pseudogene	NA	NA	NA	NA	NA	NA	NA	NA	NA	NA	NA	NA	NA	NA	NA	NA	NA	NA	NA	NA	NA	NA	NA	NA	NA
ENSG00000273061	CDC37L1-DT	lncRNA	1.14952	0.00554871	0.334715	0.933909	NA	0.224051	0.768114	0.542571	0.667271	0.14641	0.873306	0.750876	0.80709	1.73068	0	0.845261	0	0.908003	1.92743	0.983001	1.86437	1.99915	0	0	3.5364
ENSG00000135378	PRRG4	protein_coding	90.064	3.10666	0.670255	9.3525e-07	1.68128e-05	6.10078	0.64247	6.43334e-21	8.56226e-20	7.30211	0.642719	4.57837e-29	3.79057e-28	0.865341	1.59762	1.69052	10.5133	12.712	21.2018	89.4531	110.93	115.951	267.27	232.864	215.721
ENSG00000129204	USP6	protein_coding	1.63	0.00640712	0.331551	0.943495	NA	-0.139274	0.738335	0.710397	0.801994	0.339733	0.848679	0.505097	0.589615	0.865341	0	3.38104	2.62831	1.81601	0	1.966	0.932183	0	1.14708	5.64518	1.1788
ENSG00000147883	CDKN2B	protein_coding	185.199	1.1877	0.138554	9.20674e-19	5.36968e-17	1.2125	0.138027	5.56438e-19	6.71032e-18	1.18327	0.14125	2.65498e-17	1.44463e-16	96.0529	93.4608	89.5977	204.132	210.657	234.183	214.294	200.419	239.898	235.152	215.928	188.608
ENSG00000236511	LINC01231	lncRNA	0.95724	-0.00251747	0.341864	0.950423	NA	0.370962	0.907722	0.300133	NA	2.65026	3.1557	0.0158352	0.0287599	0	0	0	0	0	0	0.983001	0	0.999574	5.73541	1.4113	2.3576
ENSG00000110756	HPS5	protein_coding	281.478	0.16847	0.11465	0.117697	0.353035	0.372574	0.117759	0.00142135	0.00417167	1.04341	0.11629	1.73787e-19	1.03687e-18	216.335	179.732	218.077	226.911	253.333	217.8	250.665	279.655	266.886	473.745	372.582	422.011
ENSG00000122824	NUDT10	protein_coding	8.38185	0.14968	0.370997	0.169342	0.439584	3.70102	1.05317	0.000154355	0.000531939	4.75203	1.04312	3.2734e-06	9.39386e-06	1.73068	0	0	1.75221	1.81601	1.92743	16.711	7.45746	7.99659	19.5004	16.9355	24.7548
ENSG00000183354	KIAA2026	protein_coding	218.749	0.0950547	0.117145	0.387877	0.695828	0.196775	0.12251	0.104759	0.185319	0.358191	0.124709	0.00379116	0.00771199	173.068	216.477	191.029	201.504	207.933	216.836	224.124	218.131	225.904	256.946	280.848	212.184
ENSG00000184205	TSPYL2	protein_coding	161.181	0.252811	0.162135	0.07646	0.263249	1.12298	0.160875	1.18891e-12	9.53711e-12	2.49563	0.153525	3.54074e-60	6.07715e-59	66.6313	59.9107	64.2398	71.8406	84.4443	79.0247	121.892	141.692	157.933	387.714	385.284	313.561
ENSG00000129518	EAPP	protein_coding	136.436	-0.290294	0.152074	0.0339203	0.148362	-0.0164464	0.15152	0.897354	0.933839	1.31137	0.142837	1.73487e-20	1.08e-19	104.706	107.041	98.0503	88.4865	80.8123	76.1336	83.5551	109.998	111.952	263.829	249.799	262.873
ENSG00000261468		lncRNA	13.0269	-0.0718785	0.260283	0.670355	0.874234	-3.31947	0.639384	4.51559e-08	2.45409e-07	-7.36237	2.62154	2.45608e-08	8.38654e-08	31.1523	19.1714	28.7389	23.6548	22.7001	24.0929	2.949	1.86437	1.99915	0	0	0
ENSG00000144668	ITGA9	protein_coding	3.35294	0.081138	0.327688	0.513132	0.785856	-0.17576	0.626993	0.678816	0.78122	-0.229592	0.705694	0.654925	0.725361	4.32671	2.39643	3.38104	6.13273	1.81601	6.74601	1.966	2.79655	2.99872	3.44125	4.23389	0
ENSG00000132965	ALOX5AP	protein_coding	17.2546	0.0975985	0.258294	0.574632	0.821983	-0.0124491	0.343403	0.965973	0.976022	-1.73751	0.51189	0.000210184	0.000504948	19.0375	24.7631	16.9052	29.7875	19.9761	20.238	17.694	21.4402	20.991	1.14708	5.64518	9.43041
ENSG00000106688	SLC1A1	protein_coding	6.57909	0.161925	0.340506	0.297864	0.605722	-0.116714	0.541222	0.779467	0.854538	1.055	0.601876	0.0366546	0.0614418	5.19205	6.39048	1.69052	5.25663	7.26402	8.67344	2.949	4.66091	3.99829	12.6179	8.46777	11.788
ENSG00000258509		processed_pseudogene	NA	NA	NA	NA	NA	NA	NA	NA	NA	NA	NA	NA	NA	NA	NA	NA	NA	NA	NA	NA	NA	NA	NA	NA	NA
ENSG00000274578		lncRNA	3.02486	0.100415	0.353832	0.187898	0.46768	3.77549	1.46	0.000684821	0.00213261	1.83766	1.47817	0.0264928	0.045945	0	0	0.845261	1.75221	0.908003	0.963716	8.84701	4.66091	9.99574	5.73541	1.4113	1.1788
ENSG00000100442	FKBP3	protein_coding	171.78	-0.0387405	0.122937	0.733465	0.903461	0.0655426	0.129737	0.603188	0.719925	0.0589571	0.134096	0.656042	0.726128	178.26	153.372	176.66	156.823	167.073	168.65	180.872	164.996	186.92	170.915	155.243	201.575
ENSG00000125912	NCLN	protein_coding	426.095	0.106209	0.106775	0.293865	0.60184	0.119415	0.110994	0.276805	0.40509	-0.191191	0.115073	0.0947672	0.143356	405.845	441.742	415.023	430.167	444.013	496.314	455.129	448.38	470.799	283.329	376.816	445.587
ENSG00000102466	FGF14	protein_coding	48.8798	-0.0424707	0.191127	0.787884	0.929019	-0.24765	0.227352	0.256869	0.382078	-0.463286	0.244333	0.0505297	0.0821004	61.4392	56.7155	49.0251	44.6813	64.4682	51.0769	56.031	40.0839	42.9817	36.7066	47.984	35.364
ENSG00000032742	IFT88	protein_coding	46.0016	-0.0253296	0.198929	0.87401	0.963847	-0.991362	0.265825	8.54803e-05	0.000306389	-0.918395	0.272496	0.000460529	0.00106316	69.2273	55.9167	60.8588	52.5663	77.1803	51.0769	36.371	16.7793	36.9842	29.8241	31.0485	34.1852
ENSG00000100241	SBF1	protein_coding	403.934	-0.000966212	0.0922502	0.985114	0.99525	-0.130703	0.0963378	0.173546	0.27952	-0.770459	0.104638	1.23736e-13	5.72359e-13	438.728	484.878	462.358	484.486	442.197	457.765	416.792	413.889	434.815	221.387	289.316	300.594
ENSG00000129514	FOXA1	protein_coding	9.37388	4.02648	1.29885	0.000137665	0.00154876	4.9008	1.28847	1.0222e-05	4.175e-05	5.03383	1.29426	7.25083e-06	2.02304e-05	0.865341	0	0	11.3894	8.17203	5.7823	13.762	13.0506	14.9936	19.5004	8.46777	16.5032
ENSG00000265182	SRP72P1	processed_pseudogene	2.0186	0.0723018	0.349155	0.259459	NA	0.436738	0.93322	0.240465	0.362725	5.24245	2.51225	0.000217692	0.000522382	0	0	0	0.876104	0	0.963716	0	0.932183	0.999574	10.3237	4.23389	5.89401
ENSG00000101670	LIPG	protein_coding	5.26153	0.0392483	0.342931	0.531903	0.795884	0.768801	1.17669	0.0827214	0.152206	7.38323	2.54728	8.502e-08	2.79836e-07	0	0	0	0	0	0.963716	0.983001	0	1.99915	14.9121	18.3468	25.9336
ENSG00000165322	ARHGAP12	protein_coding	277.742	0.40494	0.0998738	2.18526e-05	0.000297649	-0.792211	0.11095	5.36222e-13	4.42322e-12	-0.431773	0.110528	8.53135e-05	0.000214241	317.58	291.566	303.449	411.769	403.153	410.543	169.076	183.64	169.928	253.505	208.872	209.827
ENSG00000168952	STXBP6	protein_coding	71.9107	-0.0409368	0.157495	0.768313	0.919156	-1.29833	0.200971	3.19969e-11	2.30656e-10	-2.64712	0.271672	4.80609e-23	3.28576e-22	115.956	127.81	98.8956	108.637	121.672	100.226	48.167	41.9482	45.9804	19.5004	21.1694	12.9668
ENSG00000254017	IGHEP2	IG_C_pseudogene	1.51039	0.0319709	0.338936	0.579569	NA	0.589844	0.965769	0.142673	0.239201	1.7571	1.69454	0.0295511	0.0506922	0.865341	0	0	0	1.81601	0	0.983001	0.932183	2.99872	2.29416	7.05648	1.1788
ENSG00000205808	PLPP6	protein_coding	30.4746	0.173361	0.229825	0.323205	0.632388	-0.107096	0.272713	0.677434	0.780326	-0.571495	0.308066	0.0512743	0.0831807	30.2869	34.3488	32.1199	34.1681	48.1242	34.6938	24.575	36.3551	27.9881	20.6475	21.1694	21.2184
ENSG00000197646	PDCD1LG2	protein_coding	143.166	-0.215582	0.122849	0.0581579	0.217675	-1.45453	0.144118	1.66321e-24	2.6241e-23	-3.46293	0.227167	5.54944e-53	8.16089e-52	258.737	253.223	236.673	233.044	190.681	209.126	89.4531	88.5574	91.9608	21.7946	21.1694	23.576
ENSG00000044459	CNTLN	protein_coding	125.329	0.0656312	0.144155	0.616517	0.84768	0.228529	0.154864	0.133064	0.226155	0.289826	0.159074	0.0650782	0.10297	130.667	106.242	100.586	130.54	113.5	111.791	136.637	128.641	131.944	164.033	132.662	116.701
ENSG00000198934	MAGEE1	protein_coding	24.118	0.509623	0.405088	0.0365697	0.156768	1.21811	0.387832	0.000560444	0.00176961	2.28659	0.37646	2.60592e-10	1.00175e-09	10.3841	10.3845	6.76209	17.5221	16.3441	15.4195	33.422	18.6437	17.9923	42.4421	42.3389	57.7613
ENSG00000196440	ARMCX4	protein_coding	3.54343	0.0218757	0.312549	0.867831	0.962335	-0.95108	0.835993	0.0802443	0.148465	-0.79444	0.788277	0.167397	0.235396	7.78807	4.79286	2.53578	4.38052	7.26402	4.81858	0.983001	1.86437	1.99915	1.14708	1.4113	3.5364
ENSG00000100890	PRORP	protein_coding	14.6066	0.0398611	0.252928	0.817854	0.941131	-0.905883	0.410224	0.0127006	0.0299369	-1.28994	0.464258	0.00232246	0.00487093	23.3642	18.3726	18.5957	21.9026	22.7001	19.2743	9.83001	10.254	8.99616	5.73541	5.64518	10.6092
ENSG00000256806	C17orf100	protein_coding	2.9904	0.0351448	0.321447	0.764174	0.917189	-0.062947	0.623802	0.878789	0.924759	-1.10019	1.05799	0.104344	0.15596	0	6.39048	4.22631	2.62831	4.54002	5.7823	3.932	2.79655	2.99872	0	1.4113	1.1788
ENSG00000263272		lncRNA	2.68049	-0.0958265	0.339906	0.386067	0.694187	-0.254922	0.657705	0.552646	0.67621	-0.0155532	0.693617	0.973202	0.980625	2.59602	2.39643	5.07157	0.876104	0.908003	3.85486	1.966	3.72873	0.999574	4.58833	2.82259	2.3576
ENSG00000141627	DYM	protein_coding	269.061	0.19909	0.110328	0.0579497	0.21721	0.387068	0.112558	0.000502426	0.0015971	0.468718	0.11486	3.95434e-05	0.000102677	213.739	221.27	229.066	257.575	266.953	246.711	273.274	312.281	286.878	355.596	290.727	274.661
ENSG00000213362	FTH1P12	processed_pseudogene	1.44512	0.0728977	0.343473	0.359675	NA	0.145995	0.750273	0.68479	0.785243	0.29004	0.882031	0.550317	0.631728	0.865341	0	1.69052	2.62831	2.72401	0.963716	2.949	0.932183	0	4.58833	0	0
ENSG00000108515	ENO3	protein_coding	29.7151	0.0234342	0.221325	0.890803	0.969227	0.116367	0.274287	0.654747	0.762114	-0.495802	0.311393	0.0939516	0.142305	32.883	34.3488	26.2031	33.292	27.2401	35.6575	37.354	24.2368	40.9825	22.9416	22.5807	18.8608
ENSG00000151117	TMEM86A	protein_coding	4.77354	-0.219199	0.415299	0.101397	0.320044	0.687807	0.645906	0.144691	0.241843	1.1421	0.703593	0.0411568	0.0681859	2.59602	3.19524	3.38104	0.876104	1.81601	0	5.898	7.45746	5.99744	11.4708	9.87907	4.71521
ENSG00000107036	RIC1	protein_coding	566.486	0.43578	0.105002	1.33815e-05	0.00019169	1.59025	0.100183	2.32475e-57	9.99919e-56	2.22451	0.0992895	7.50545e-112	2.94483e-110	224.123	215.679	234.137	323.283	327.789	273.695	694.982	670.239	674.712	1195.26	994.963	968.975
ENSG00000125247	TMTC4	protein_coding	50.6029	-0.0045888	0.182051	0.974824	0.99144	-0.268527	0.215243	0.196015	0.307995	-1.55493	0.276907	6.88368e-09	2.43318e-08	59.7085	64.7036	68.4662	58.699	73.5482	59.7504	60.946	52.2022	44.9808	19.5004	28.2259	16.5032
ENSG00000185222	TCEAL9	protein_coding	403.328	-0.108027	0.0873603	0.199195	0.48445	-0.495349	0.0923905	6.61854e-08	3.54684e-07	-1.08149	0.101288	6.5485e-27	5.06263e-26	546.896	500.854	513.919	509.893	459.45	471.257	355.846	357.958	389.834	264.976	249.799	219.257
ENSG00000230592	RPSAP8	processed_pseudogene	9.83007	0.128495	0.301042	0.444773	0.73963	0.198159	0.435931	0.596954	0.714076	-0.246029	0.490387	0.565255	0.645616	7.78807	11.1833	8.45261	11.3894	10.896	13.492	16.711	8.38965	7.99659	9.17666	4.23389	8.25161
ENSG00000102390	PBDC1	protein_coding	132.051	-0.0578352	0.152875	0.672325	0.875067	0.888967	0.156499	7.21437e-09	4.24658e-08	1.7698	0.152238	9.2585e-32	8.2741e-31	70.958	71.0941	76.0735	75.345	63.5602	68.4238	145.484	138.895	124.947	275.3	225.807	248.727
ENSG00000261251	EFCAB6-DT	lncRNA	1.85849	-0.0346075	0.328834	0.721767	NA	-0.284127	0.715723	0.496538	0.626175	-0.711526	0.970354	0.218472	0.295393	0.865341	2.39643	5.07157	2.62831	2.72401	0.963716	1.966	1.86437	0.999574	0	2.82259	0
ENSG00000169635	HIC2	protein_coding	51.1103	-0.703549	0.356845	0.00656238	0.0415038	1.28196	0.275588	1.05873e-06	4.9243e-06	2.13354	0.270672	6.28957e-16	3.22351e-15	25.9602	18.3726	27.0484	8.76104	17.2521	11.5646	44.235	79.2355	56.9757	83.737	127.017	113.165
ENSG00000141646	SMAD4	protein_coding	371.019	0.194259	0.0919137	0.0295005	0.133939	0.309643	0.0934097	0.000820826	0.0025261	0.576889	0.0942268	7.5566e-10	2.83641e-09	305.465	306.743	297.532	336.424	357.753	354.647	377.472	371.941	381.837	473.745	471.373	417.296
ENSG00000281091		lncRNA	1.45306	0.0765818	0.340571	0.413508	NA	0.06568	0.70746	0.87283	0.921278	-1.01457	1.41763	0.105899	0.158045	1.73068	0.79881	1.69052	1.75221	1.81601	4.81858	1.966	1.86437	0.999574	0	0	0
ENSG00000236256	DIAPH2-AS1	lncRNA	1.02183	0.0921867	0.35309	0.175688	NA	0.771295	1.13128	0.0855981	0.156733	-0.245728	1.01164	0.84405	0.880708	0	0	0.845261	1.75221	0.908003	1.92743	1.966	1.86437	2.99872	0	0	0
ENSG00000141959	PFKL	protein_coding	633.136	0.132855	0.0958637	0.148293	0.406686	-0.0268613	0.099129	0.784165	0.858177	-0.995573	0.106746	6.6851e-21	4.24746e-20	648.141	754.875	716.781	842.812	724.586	773.864	695.965	702.866	681.709	303.977	314.719	437.335
ENSG00000214900	LINC01588	lncRNA	11.7525	-0.0217157	0.270472	0.891667	0.969466	-0.657934	0.444931	0.084923	0.155734	-1.40399	0.549365	0.00383569	0.00779582	17.3068	12.781	19.441	19.2743	13.62	14.4557	6.88101	13.0506	7.99659	1.14708	5.64518	9.43041
ENSG00000223546	LINC00630	lncRNA	18.5558	0.591711	0.427299	0.0231413	0.111253	0.94731	0.396411	0.00754252	0.0188955	1.06119	0.403714	0.00441241	0.00888152	7.78807	13.5798	9.29787	19.2743	23.6081	15.4195	22.609	18.6437	23.9898	29.8241	12.7017	25.9336
ENSG00000105255	FSD1	protein_coding	12.8624	-0.021696	0.263284	0.896369	0.971108	-0.676958	0.421151	0.0653028	0.12456	-1.66966	0.546851	0.000674951	0.00152556	12.9801	21.5679	20.2863	18.3982	19.0681	15.4195	13.762	7.45746	9.99574	4.58833	8.46777	2.3576
ENSG00000179300	RTL3	protein_coding	10.8468	0.79186	0.544742	0.0113992	0.0644251	-0.486761	0.486918	0.225458	0.344489	-3.13509	1.03305	0.000869215	0.00193257	6.05739	15.1774	10.9884	19.2743	19.9761	35.6575	10.813	4.66091	4.99787	1.14708	1.4113	0
ENSG00000163576	EFHB	protein_coding	1.2458	0.0189091	0.334726	0.796443	NA	-0.032025	0.747416	0.92454	0.946534	-0.390153	0.973754	0.37126	0.46062	0	0	4.22631	0.876104	1.81601	2.89115	0	3.72873	0	0	1.4113	0
ENSG00000233585		transcribed_processed_pseudogene	2.55788	0.0521382	0.325828	0.643738	0.861025	-0.0606667	0.641954	0.883716	0.927209	-0.13525	0.732838	0.794859	0.83967	2.59602	3.19524	1.69052	3.50442	1.81601	4.81858	0.983001	2.79655	2.99872	2.29416	2.82259	1.1788
ENSG00000224271		lncRNA	NA	NA	NA	NA	NA	NA	NA	NA	NA	NA	NA	NA	NA	NA	NA	NA	NA	NA	NA	NA	NA	NA	NA	NA	NA
ENSG00000183032	SLC25A21	protein_coding	NA	NA	NA	NA	NA	NA	NA	NA	NA	NA	NA	NA	NA	NA	NA	NA	NA	NA	NA	NA	NA	NA	NA	NA	NA
ENSG00000133106	EPSTI1	protein_coding	26.874	0.327987	0.282736	0.0991311	0.315832	0.581417	0.300157	0.0378293	0.0781285	0.617896	0.310813	0.0363126	0.0609229	19.9028	17.5738	20.2863	27.1592	25.4241	29.8752	28.507	32.6264	28.9876	24.0887	33.8711	34.1852
ENSG00000207154	RNU1-46P	snRNA	NA	NA	NA	NA	NA	NA	NA	NA	NA	NA	NA	NA	NA	NA	NA	NA	NA	NA	NA	NA	NA	NA	NA	NA	NA
ENSG00000176624	MEX3C	protein_coding	783.75	0.091593	0.0901585	0.2921	0.600217	1.61478	0.0859897	2.41376e-79	1.60903e-77	2.48026	0.0846704	2.0512e-189	1.98713e-187	282.967	291.566	300.913	332.044	287.837	317.063	858.16	896.76	938.6	1768.8	1584.88	1545.41
ENSG00000131653	TRAF7	protein_coding	288.766	-0.000600599	0.108664	0.994396	0.99896	-0.183918	0.115208	0.103725	0.183759	-1.25551	0.131142	4.44506e-22	2.93227e-21	326.234	352.275	373.605	346.061	315.077	391.269	274.257	338.382	309.868	119.297	153.831	165.032
ENSG00000073614	KDM5A	protein_coding	1104.57	-0.0689759	0.0793593	0.373049	0.68176	0.780972	0.0773275	3.2958e-24	5.12822e-23	2.70432	0.0734856	2.1982e-297	5.22949e-295	466.419	424.967	407.416	414.397	406.785	413.434	706.778	757.865	773.67	2833.29	2953.84	2695.92
ENSG00000101439	CST3	protein_coding	682.817	-0.110928	0.0942748	0.218212	0.510828	0.284832	0.0959258	0.0028112	0.00777112	-0.098449	0.0988108	0.316545	0.403934	605.739	788.425	616.195	674.6	618.35	557.028	857.177	796.084	803.657	660.72	604.034	611.798
ENSG00000196628	TCF4	protein_coding	552.957	0.910376	0.085585	3.17251e-27	2.68953e-25	0.604512	0.0865285	2.24625e-12	1.76429e-11	-0.23393	0.093845	0.0118323	0.022013	424.017	431.357	404.88	820.91	782.699	783.501	665.491	593.8	663.717	393.449	313.308	358.356
ENSG00000259090	SEPTIN7P1	processed_pseudogene	0.899929	0.0512107	0.342158	0.389986	NA	0.395865	0.872596	0.25366	NA	0.486972	1.01984	0.287866	0.372292	0	0.79881	0	0.876104	0.908003	0.963716	0.983001	2.79655	0	2.29416	0	1.1788
ENSG00000282885		lncRNA	3.42111	0.104444	0.333126	0.419644	0.718845	-0.265818	0.63793	0.539646	0.664579	-0.117022	0.677992	0.816952	0.858138	3.46137	4.79286	1.69052	2.62831	7.26402	5.7823	2.949	1.86437	1.99915	3.44125	2.82259	2.3576
ENSG00000188167	TMPPE	protein_coding	88.8772	0.14973	0.171218	0.313039	0.622047	1.10822	0.178343	2.10015e-10	1.40776e-09	0.75829	0.186196	3.38104e-05	8.84266e-05	54.5165	59.9107	61.7041	63.0795	70.8242	67.4601	133.688	113.726	139.94	89.4724	93.1455	119.059
ENSG00000214286	PDCL3P3	processed_pseudogene	NA	NA	NA	NA	NA	NA	NA	NA	NA	NA	NA	NA	NA	NA	NA	NA	NA	NA	NA	NA	NA	NA	NA	NA	NA
ENSG00000164818	DNAAF5	protein_coding	95.9351	-0.0757046	0.151658	0.576308	0.82239	-0.851815	0.178415	9.51655e-07	4.45264e-06	-1.84476	0.214274	2.04253e-18	1.16537e-17	126.34	131.005	160.6	129.663	127.12	134.92	66.844	76.439	83.9642	22.9416	39.5163	51.8673
ENSG00000087301	TXNDC16	protein_coding	66.1206	0.0646753	0.185639	0.681647	0.880055	0.35281	0.209515	0.0818846	0.150943	1.40514	0.203415	1.95345e-12	8.51417e-12	42.4017	43.9345	44.7988	54.3185	47.2162	37.5849	57.997	54.9988	56.9757	134.209	105.847	113.165
ENSG00000011132	APBA3	protein_coding	28.861	0.0439897	0.219355	0.796901	0.93294	-0.234044	0.278914	0.373103	0.508167	-1.02624	0.335328	0.00119603	0.00260738	28.5563	35.9464	38.882	31.5398	43.5841	33.7301	21.626	32.6264	31.9864	16.0592	14.113	17.682
ENSG00000129810	SGO1	protein_coding	66.186	-0.144573	0.17547	0.337207	0.647535	-0.363841	0.196775	0.0567142	0.110534	-1.08318	0.226752	9.42769e-07	2.84131e-06	89.9955	90.2655	75.2282	77.0972	65.3762	81.9159	76.6741	66.185	52.9774	41.295	46.5728	30.6488
ENSG00000102053	ZC3H12B	protein_coding	2.19694	0.137206	0.367925	0.157209	0.421452	1.20909	1.20653	0.0579338	0.112474	1.19851	1.16804	0.0839999	0.12902	0	0.79881	0.845261	1.75221	2.72401	1.92743	5.898	2.79655	0.999574	3.44125	2.82259	2.3576
ENSG00000185834	RPL12P4	processed_pseudogene	12.3775	0.145872	0.293008	0.404815	0.707958	0.141664	0.401035	0.68967	0.788587	0.15512	0.427628	0.690194	0.755783	6.92273	10.3845	15.2147	14.8938	13.62	13.492	14.745	11.1862	10.9953	13.765	12.7017	10.6092
ENSG00000147862	NFIB	protein_coding	81.6805	0.868466	0.181323	2.25346e-07	4.47061e-06	0.90454	0.178615	2.15597e-07	1.09311e-06	0.00268026	0.198914	0.989094	0.992752	58.8432	55.9167	54.0967	106.009	102.604	111.791	108.13	97.8792	115.951	58.5012	55.0405	55.4037
ENSG00000102057	KCND1	protein_coding	1.61866	-0.0106974	0.331078	0.898011	NA	-0.29029	0.775598	0.457843	0.592007	0.551801	0.86991	0.31494	0.402077	1.73068	1.59762	0.845261	0	0.908003	2.89115	0.983001	0.932183	0	4.58833	1.4113	3.5364
ENSG00000110768	GTF2H1	protein_coding	350.766	-0.325613	0.110258	0.00183513	0.0146151	-0.121327	0.109824	0.258662	0.384492	0.921378	0.106295	3.10894e-18	1.76046e-17	329.695	297.157	288.234	250.566	256.057	211.054	250.665	284.316	303.87	643.513	551.817	542.249
ENSG00000283078		lncRNA	8.2311	0.0985596	0.329778	0.448626	0.742082	0.461189	0.621076	0.30378	0.435538	3.14577	0.684425	7.39414e-07	2.24718e-06	3.46137	2.39643	0.845261	2.62831	1.81601	5.7823	1.966	4.66091	4.99787	16.0592	28.2259	25.9336
ENSG00000149531	FRG1BP	unprocessed_pseudogene	6.64192	-0.119974	0.325313	0.414937	0.71518	0.224005	0.504756	0.583154	0.701797	0.0498612	0.546779	0.915497	0.936577	2.59602	7.9881	9.29787	4.38052	3.63201	5.7823	11.796	8.38965	4.99787	4.58833	5.64518	10.6092
ENSG00000127863	TNFRSF19	protein_coding	56.113	0.352326	0.201516	0.0361205	0.155314	-0.240597	0.215628	0.241916	0.364458	-0.695229	0.240617	0.00291091	0.00601779	67.4966	48.7274	61.7041	84.106	72.6402	83.8433	40.303	57.7953	49.9787	41.295	32.4598	33.0064
ENSG00000083454	P2RX5	protein_coding	5.38149	-0.0549396	0.313226	0.68121	0.879809	-0.405839	0.595419	0.353891	0.488131	-0.29493	0.617487	0.549899	0.631403	8.65341	0.79881	10.9884	3.50442	5.44802	7.70973	5.898	4.66091	1.99915	5.73541	5.64518	3.5364
ENSG00000147202	DIAPH2	protein_coding	269.722	0.2783	0.115968	0.0104538	0.0601812	0.642999	0.116386	2.37398e-08	1.32856e-07	0.327796	0.12117	0.00643097	0.0125847	206.817	242.039	189.338	273.345	239.713	275.623	376.489	315.078	312.867	266.123	282.259	256.979
ENSG00000105289	TJP3	protein_coding	NA	NA	NA	NA	NA	NA	NA	NA	NA	NA	NA	NA	NA	NA	NA	NA	NA	NA	NA	NA	NA	NA	NA	NA	NA
ENSG00000275437		lncRNA	2.80208	0.164237	0.378016	0.147304	0.405333	0.893065	0.922652	0.0973914	0.174386	0.687952	0.880889	0.22699	0.305372	1.73068	1.59762	0	3.50442	4.54002	1.92743	2.949	4.66091	3.99829	0	2.82259	5.89401
ENSG00000101193	GID8	protein_coding	214.519	-0.210976	0.114031	0.0486961	0.192085	-0.293452	0.118362	0.0121074	0.0286959	0.0372996	0.118731	0.760349	0.814802	231.046	242.838	223.994	204.132	193.405	196.598	204.464	202.284	159.932	236.299	232.864	246.369
ENSG00000224330		lncRNA	8.61351	5.51481	2.25211	9.60338e-06	0.000141892	6.88165	2.37736	1.21678e-07	6.32734e-07	6.29704	2.33463	1.18676e-06	3.5465e-06	0	0	0	4.38052	8.17203	10.6009	13.762	14.9149	17.9923	13.765	12.7017	7.07281
ENSG00000236039	LINC02889	lncRNA	3.46269	0.121993	0.349161	0.295224	0.603222	0.26966	0.670376	0.529495	0.655293	1.31536	0.894804	0.0413942	0.0685369	2.59602	2.39643	0	3.50442	3.63201	2.89115	2.949	3.72873	0.999574	8.02958	8.46777	2.3576
ENSG00000234369	TATDN1P1	processed_pseudogene	3.09901	-0.019567	0.319829	0.863471	0.96076	-0.028359	0.612001	0.94487	0.960989	-0.133747	0.693247	0.7933	0.838495	5.19205	1.59762	3.38104	4.38052	2.72401	1.92743	3.932	3.72873	1.99915	5.73541	1.4113	1.1788
ENSG00000183751	TBL3	protein_coding	87.0055	-0.0710137	0.160874	0.615226	0.84728	-0.31494	0.181539	0.0751325	0.140286	-0.890774	0.202323	6.92009e-06	1.93277e-05	103.841	93.4608	122.563	98.9998	97.1563	104.081	81.5891	83.8965	88.9621	37.8537	55.0405	76.6221
ENSG00000278009		unprocessed_pseudogene	0.948199	0.0522441	0.34226	0.385323	NA	0.406829	0.876061	0.245908	NA	0.525178	1.03605	0.256442	0.338026	0	0.79881	0	0.876104	0.908003	0.963716	1.966	1.86437	0	0	2.82259	1.1788
ENSG00000105928	GSDME	protein_coding	87.9898	-0.0299416	0.147975	0.821274	0.94233	-0.370067	0.167226	0.0237439	0.0520676	-1.75709	0.216412	1.27557e-16	6.73403e-16	114.225	123.816	109.884	111.265	116.224	111.791	88.4701	94.1505	83.9642	21.7946	43.7502	36.5428
ENSG00000072401	UBE2D1	protein_coding	124.865	0.301287	0.156735	0.0308082	0.138378	1.0052	0.155993	5.38336e-11	3.82123e-10	0.441213	0.165095	0.00667889	0.0130184	87.3995	88.6679	87.9072	122.655	93.5243	120.465	190.702	184.572	161.931	141.091	115.726	103.735
ENSG00000139832	RAB20	protein_coding	25.091	-0.645181	0.345802	0.00913603	0.0537899	-1.70515	0.382272	1.82584e-06	8.23773e-06	0.140982	0.300043	0.625038	0.699433	27.6909	35.9464	38.882	27.1592	15.4361	13.492	7.86401	12.1184	8.99616	44.7362	31.0485	37.7216
ENSG00000160226	CFAP410	protein_coding	18.0835	-0.182316	0.267981	0.317257	0.625861	-0.61815	0.348422	0.0509492	0.101065	-1.27074	0.414022	0.000924582	0.00204671	29.4216	20.7691	27.8936	22.7787	17.2521	21.2018	18.677	12.1184	16.9928	9.17666	11.2904	9.43041
ENSG00000165501	LRR1	protein_coding	74.0034	-0.0663587	0.161625	0.640441	0.859573	-0.506023	0.188	0.0056471	0.0145756	-0.598628	0.198193	0.00205672	0.00434802	97.7836	79.881	92.9787	89.3626	86.2603	79.0247	60.946	59.6597	66.9714	72.2662	52.2179	50.6885
ENSG00000275880		lncRNA	1.88045	0.134489	0.365475	0.169681	NA	0.497801	0.821007	0.259531	0.385371	0.36262	0.865778	0.475901	0.563726	0.865341	1.59762	0	2.62831	0.908003	4.81858	3.932	0.932183	1.99915	2.29416	1.4113	1.1788
ENSG00000134905	CARS2	protein_coding	196.683	0.0304975	0.114009	0.777342	0.923547	0.107892	0.119716	0.363431	0.497755	-0.195702	0.127345	0.12108	0.177862	200.759	212.483	180.041	200.628	188.865	218.764	208.396	217.199	214.908	157.15	180.646	180.357
ENSG00000124225	PMEPA1	protein_coding	70.8745	-0.529751	0.195814	0.00178642	0.0143006	-2.17638	0.231927	9.86447e-22	1.37395e-20	-2.47748	0.25743	1.4899e-22	1.00471e-21	133.263	157.366	125.099	96.3715	95.3403	80.9521	36.371	16.7793	36.9842	21.7946	18.3468	31.8276
ENSG00000229932	YWHAZP3	processed_pseudogene	7.60305	-0.0882465	0.304444	0.566391	0.816356	-0.166419	0.478698	0.672186	0.775814	0.128397	0.499527	0.76963	0.822029	7.78807	8.78691	7.60735	6.13273	4.54002	8.67344	6.88101	4.66091	8.99616	5.73541	8.46777	12.9668
ENSG00000280202		TEC	6.85204	-0.096168	0.303027	0.540027	0.801063	-0.452935	0.501088	0.267412	0.394222	-1.43933	0.697898	0.0130916	0.0241835	11.2494	9.58572	9.29787	7.00883	8.17203	8.67344	7.86401	7.45746	3.99829	1.14708	4.23389	3.5364
ENSG00000236671	PRKG1-AS1	lncRNA	2.49759	0.10247	0.344473	0.339986	0.649809	0.6249	0.788293	0.192634	0.303848	-0.397724	0.864424	0.453285	0.542649	0.865341	0.79881	3.38104	4.38052	3.63201	1.92743	1.966	3.72873	6.99702	2.29416	0	0
ENSG00000165516	KLHDC2	protein_coding	105.656	0.170281	0.162743	0.234004	0.532308	0.295113	0.173951	0.083151	0.152919	1.07136	0.171284	2.21792e-10	8.55398e-10	77.0154	72.6917	80.2998	85.8582	94.4323	85.7707	97.3171	95.0826	91.9608	205.328	138.307	143.814
ENSG00000196693	ZNF33B	protein_coding	35.9864	-0.207881	0.230327	0.238731	0.538482	-0.659387	0.27578	0.0111814	0.0267238	0.0195216	0.262011	0.939704	0.954586	34.6137	38.3429	53.2515	35.9203	36.3201	28.9115	22.609	22.3724	31.9864	49.3245	38.105	40.0792
ENSG00000184441		lncRNA	6.66037	-0.0468454	0.301057	0.74922	0.909232	-0.191679	0.504114	0.634377	0.747214	-0.765792	0.629906	0.136501	0.197202	9.51875	5.59167	10.1431	6.13273	7.26402	8.67344	8.84701	1.86437	9.99574	4.58833	1.4113	5.89401
ENSG00000183569	SERHL2	protein_coding	2.45631	0.028929	0.327309	0.782385	0.926298	0.148972	0.671569	0.719663	0.808452	0.262269	0.763197	0.612468	0.688482	4.32671	0.79881	0.845261	3.50442	2.72401	0.963716	0	4.66091	2.99872	2.29416	2.82259	3.5364
ENSG00000228709	LINC02575	lncRNA	4.96273	-0.0685533	0.319393	0.600287	0.837788	-0.035019	0.556422	0.932005	0.951385	0.588354	0.619514	0.24113	0.321319	1.73068	7.18929	4.22631	2.62831	4.54002	2.89115	4.915	1.86437	5.99744	8.02958	8.46777	7.07281
ENSG00000110696	C11orf58	protein_coding	467.922	0.105155	0.0842238	0.198219	0.483118	0.0737951	0.0867792	0.39227	0.528123	0.340641	0.0874818	9.26644e-05	0.00023168	456.9	417.778	401.499	447.689	481.242	449.092	450.214	447.448	445.81	566.659	532.058	518.673
ENSG00000226937	CEP164P1	transcribed_processed_pseudogene	1.44918	-0.0692243	0.34071	0.416157	NA	-0.181572	0.721199	0.644601	0.755071	-0.0976082	0.801787	0.842701	0.879835	2.59602	1.59762	1.69052	0	2.72401	0	1.966	0.932183	0.999574	2.29416	1.4113	1.1788
ENSG00000226386	PARD3-AS1	lncRNA	2.31383	0.160181	0.389776	0.033639	0.147423	4.42461	2.4369	0.000751523	0.0023251	3.24943	2.43382	0.00558829	0.0110461	0	0	0	0.876104	0.908003	2.89115	6.88101	6.52528	0.999574	1.14708	2.82259	4.71521
ENSG00000101365	IDH3B	protein_coding	230.331	0.17235	0.11495	0.108228	0.334539	0.381872	0.117943	0.00107231	0.00322693	0.369246	0.121312	0.00216571	0.0045656	180.856	198.105	202.863	217.274	224.277	223.582	259.512	253.554	248.894	212.21	254.033	288.806
ENSG00000047621	C12orf4	protein_coding	152.095	-0.207342	0.139855	0.103319	0.323948	-0.726107	0.152903	1.33482e-06	6.13889e-06	-0.419367	0.153003	0.00550133	0.0108857	206.817	183.726	181.731	148.062	166.165	170.578	96.3341	118.387	126.946	160.592	160.888	104.913
ENSG00000107745	MICU1	protein_coding	290.047	0.431236	0.109393	3.55017e-05	0.000461285	0.676204	0.108564	3.22074e-10	2.11959e-09	-0.318795	0.119989	0.00753608	0.0145535	223.258	281.181	223.149	346.061	326.881	324.772	380.421	378.466	412.824	177.798	201.815	203.933
ENSG00000204272	NBDY	protein_coding	147.576	0.172762	0.133159	0.158314	0.423155	0.232341	0.139406	0.0911637	0.1651	-0.195747	0.14972	0.185865	0.257531	161.819	132.602	127.634	148.062	181.601	154.195	172.025	154.742	170.927	126.179	125.605	115.523
ENSG00000213860	RPL21P75	processed_pseudogene	2.4807	-0.0555794	0.333651	0.559958	0.812115	0.444376	0.716609	0.323745	0.457226	0.259446	0.753573	0.617637	0.693025	3.46137	0.79881	1.69052	0.876104	0	2.89115	5.898	2.79655	2.99872	4.58833	1.4113	2.3576
ENSG00000234889	KPNB1P1	processed_pseudogene	7.11105	0.0393548	0.342906	0.527455	0.792767	6.2651	2.36909	1.77981e-06	8.05218e-06	7.10141	2.46857	1.24617e-07	4.04359e-07	0	0	0	0	0.908003	0	13.762	11.1862	7.99659	20.6475	22.5807	8.25161
ENSG00000239407		lncRNA	6.98562	-0.0108481	0.296791	0.939984	0.980123	-0.112818	0.494899	0.776856	0.852606	0.0145023	0.527889	0.977178	0.98351	9.51875	7.18929	5.07157	5.25663	8.17203	7.70973	3.932	10.254	4.99787	6.88249	4.23389	10.6092
ENSG00000235916	MRPS18CP7	processed_pseudogene	1.32362	0.00627943	0.334399	0.924413	NA	0.0518826	0.746503	0.879779	0.925099	0.581841	0.967794	0.275481	0.358446	0.865341	1.59762	0	0	1.81601	0.963716	1.966	0	0.999574	3.44125	4.23389	0
ENSG00000235890	TSPEAR-AS1	lncRNA	0.878338	-0.10444	0.359705	0.103996	NA	-0.424034	0.872027	0.253287	NA	-1.23507	1.78695	0.0557101	0.0896495	5.19205	0.79881	1.69052	0.876104	0	0	0.983001	0	0.999574	0	0	0
ENSG00000131171	SH3BGRL	protein_coding	674.138	0.0712303	0.0887705	0.405553	0.70893	0.136023	0.0912839	0.134028	0.227365	-0.150907	0.0941615	0.106664	0.159024	694.869	656.622	644.934	705.264	710.058	689.057	755.928	689.815	750.68	714.632	553.228	524.567
ENSG00000070882	OSBPL3	protein_coding	142.773	-0.128859	0.126117	0.272031	0.578915	-1.29304	0.149358	1.55563e-18	1.83078e-17	-1.66651	0.165177	2.20062e-24	1.57316e-23	218.066	203.697	233.292	212.017	179.785	199.489	87.4871	101.608	73.9685	73.4133	69.1535	61.2977
ENSG00000153487	ING1	protein_coding	117.205	-0.188863	0.174862	0.209765	0.498513	1.54886	0.165836	2.47649e-21	3.37389e-20	1.79511	0.166691	1.40543e-27	1.11028e-26	61.4392	58.3131	49.0251	43.8052	43.5841	55.8955	176.94	151.946	172.926	209.916	190.525	192.145
ENSG00000228612	HK2P1	processed_pseudogene	1.24433	-0.0858202	0.34814	0.279944	NA	-0.0774103	0.71367	0.837125	0.898113	-0.400469	0.905089	0.428858	0.51906	1.73068	3.19524	0.845261	0.876104	0	0.963716	1.966	2.79655	0	1.14708	1.4113	0
ENSG00000229880	IMMTP1	processed_pseudogene	NA	NA	NA	NA	NA	NA	NA	NA	NA	NA	NA	NA	NA	NA	NA	NA	NA	NA	NA	NA	NA	NA	NA	NA	NA
ENSG00000250903	GMDS-DT	lncRNA	13.7392	0.32658	0.36523	0.114038	0.345772	0.147584	0.40253	0.677899	0.780712	0.117222	0.428817	0.764371	0.818133	10.3841	15.1774	8.45261	16.646	17.2521	21.2018	10.813	11.1862	16.9928	17.2062	4.23389	15.3244
ENSG00000279452		TEC	8.19235	-0.236303	0.387583	0.159464	0.424474	-0.12586	0.495177	0.753256	0.8339	0.988015	0.539255	0.0335586	0.0568199	6.92273	6.39048	7.60735	3.50442	1.81601	5.7823	5.898	10.254	1.99915	13.765	22.5807	11.788
ENSG00000165572	KBTBD6	protein_coding	80.4051	-0.201365	0.184642	0.195547	0.478883	-0.157367	0.197698	0.412449	0.548748	-0.0360519	0.202587	0.854808	0.88891	74.4193	86.2715	99.7408	49.0618	74.4563	94.4442	88.4701	71.7781	71.9693	82.5899	90.3229	81.3373
ENSG00000278390		lncRNA	1.94382	-0.0740128	0.33798	0.44644	NA	-0.760962	0.97912	0.133511	0.226723	0.0343798	0.744905	0.949973	0.963144	1.73068	4.79286	1.69052	2.62831	1.81601	0	0.983001	0	0.999574	1.14708	2.82259	4.71521
ENSG00000184787	UBE2G2	protein_coding	312.424	-0.0211624	0.0985493	0.823968	0.943886	-0.441459	0.105975	2.6216e-05	0.00010085	-0.380689	0.108664	0.000421518	0.00097682	380.75	336.299	360.081	346.937	394.981	317.063	262.461	261.943	264.887	261.535	263.912	298.237
ENSG00000215482	CALM2P3	processed_pseudogene	2.61281	0.0567254	0.328316	0.604562	0.839976	-0.104459	0.663849	0.801454	0.87208	0.625435	0.776612	0.257456	0.339128	1.73068	2.39643	1.69052	2.62831	1.81601	3.85486	0.983001	1.86437	1.99915	3.44125	4.23389	4.71521
ENSG00000120696	KBTBD7	protein_coding	47.2308	0.179083	0.210288	0.287167	0.595922	-0.24469	0.248767	0.302247	0.433719	1.17177	0.23308	2.37893e-07	7.55868e-07	38.075	35.9464	32.1199	43.8052	44.4921	38.5486	32.439	34.4908	20.991	79.1487	88.9116	77.8009
ENSG00000167972	ABCA3	protein_coding	1.86713	-0.0996544	0.345902	0.322409	NA	-0.535048	0.801535	0.241984	0.364524	-0.659125	0.901568	0.247617	0.328555	3.46137	3.99405	2.53578	0	0.908003	3.85486	0.983001	0.932183	1.99915	1.14708	1.4113	1.1788
ENSG00000120662	MTRF1	protein_coding	33.6501	0.197894	0.227544	0.259961	0.565008	-0.196029	0.267006	0.437797	0.572894	-0.453951	0.291403	0.103335	0.154624	38.075	36.7453	31.2747	46.4335	42.6761	41.4398	28.507	30.762	31.9864	32.1183	29.6372	14.1456
ENSG00000230590	FTX	lncRNA	7.82735	0.0991889	0.300945	0.53698	0.799224	-0.707181	0.559054	0.11004	0.193242	-0.330351	0.525652	0.462894	0.551657	12.1148	7.18929	7.60735	10.5133	15.4361	7.70973	1.966	5.5931	5.99744	8.02958	7.05648	4.71521
ENSG00000104885	DOT1L	protein_coding	101.651	-0.714038	0.169499	4.26489e-06	6.73098e-05	-0.86983	0.170013	1.69574e-07	8.69532e-07	-0.422996	0.167151	0.0102047	0.0192286	122.878	145.383	157.219	84.106	78.0883	87.6982	72.7421	74.5746	81.965	87.1783	103.025	124.953
ENSG00000127774	EMC6	protein_coding	1.38704	-0.0393892	0.33717	0.590457	NA	0.317031	0.765218	0.432731	0.568171	0.183614	0.841216	0.709112	0.772135	0	1.59762	1.69052	0.876104	0	0.963716	1.966	0.932183	3.99829	3.44125	0	1.1788
ENSG00000275401		lncRNA	0.975388	0.0647844	0.345314	0.283608	NA	0.0172997	0.795734	0.917473	0.942298	0.796509	1.20364	0.126349	0.184621	0	0	0.845261	1.75221	1.81601	0	0	0.932183	0	0	2.82259	3.5364
ENSG00000276855		lncRNA	3.51633	0.0341267	0.314193	0.794544	0.932694	-0.682406	0.731112	0.161339	0.263515	-2.50838	1.41094	0.00880837	0.0168236	5.19205	3.19524	7.60735	6.13273	5.44802	6.74601	0	3.72873	2.99872	1.14708	0	0
ENSG00000180787	ZFP3	protein_coding	1.7092	-0.0349115	0.342543	0.67342	NA	0.0234251	0.792394	0.912709	0.94038	2.9356	1.85691	0.00733843	0.0142067	0	0	0.845261	0	0	0	0	0.932183	0	3.44125	14.113	1.1788
ENSG00000004478	FKBP4	protein_coding	138.012	-0.169582	0.141321	0.186858	0.465988	0.0875609	0.145841	0.543282	0.667918	0.576561	0.145449	6.16362e-05	0.000157027	117.686	127.011	128.48	127.035	88.0763	109.864	126.807	125.845	144.938	189.269	184.88	186.251
ENSG00000093167	LRRFIP2	protein_coding	390.112	0.306503	0.100029	0.00130769	0.0109559	0.87324	0.0985684	4.45117e-19	5.39667e-18	0.820809	0.100782	2.59261e-16	1.34974e-15	289.024	259.613	249.352	328.539	337.777	333.446	500.347	522.022	445.81	500.128	482.663	432.62
ENSG00000124164	VAPB	protein_coding	153.698	-0.197028	0.131499	0.10338	0.324073	-0.456809	0.140236	0.000928898	0.00282754	-0.639534	0.148068	1.24501e-05	3.40197e-05	187.779	180.531	205.398	172.593	156.177	161.904	145.484	111.862	157.933	135.356	118.549	110.807
ENSG00000254598	CSNK2A3	protein_coding	11.6192	0.0369815	0.289272	0.814057	0.939818	0.261044	0.453696	0.496684	0.626307	1.07949	0.493247	0.0134268	0.0247176	8.65341	8.78691	6.76209	10.5133	9.98803	5.7823	17.694	10.254	2.99872	14.9121	25.4033	17.682
ENSG00000172766	NAA16	protein_coding	54.2956	-0.169464	0.205667	0.308504	0.617088	-0.108203	0.228437	0.619829	0.734794	1.04416	0.220201	1.18107e-06	3.5312e-06	40.671	41.5381	51.5609	42.9291	42.6761	26.984	40.303	41.9482	40.9825	103.237	97.3794	81.3373
ENSG00000108528	SLC25A11	protein_coding	182.995	-0.127041	0.116041	0.246547	0.547984	-0.163443	0.121739	0.174973	0.28128	-0.891421	0.137373	5.62323e-11	2.2481e-10	215.47	243.637	199.482	209.389	196.129	191.779	193.651	199.487	193.917	106.679	121.371	124.953
ENSG00000236519	LINC01424	lncRNA	1.34953	-0.0739574	0.340209	0.412265	NA	-1.15061	1.41763	0.0461384	0.0928371	-1.1258	1.29366	0.0767274	0.119145	4.32671	3.19524	1.69052	1.75221	0.908003	1.92743	0.983001	0	0	0	1.4113	0
ENSG00000099250	NRP1	protein_coding	1353.61	-0.104667	0.064132	0.0964051	0.309541	-1.10265	0.0678492	9.14473e-60	4.1612e-58	-2.58721	0.0797783	2.78188e-231	4.02174e-229	2242.96	2104.07	2004.11	1973.86	2002.15	1914.9	1024.29	945.233	980.582	383.126	327.421	340.674
ENSG00000183161	FANCF	protein_coding	20.3486	-0.240497	0.276868	0.203129	0.490101	-1.55875	0.390951	1.59735e-05	6.35036e-05	-1.20181	0.382252	0.000778136	0.00174452	36.3443	30.3548	32.9652	28.0353	19.0681	26.984	13.762	10.254	6.99702	14.9121	5.64518	18.8608
ENSG00000160255	ITGB2	protein_coding	32.001	0.0896824	0.214882	0.594951	0.834255	-0.260915	0.268118	0.303183	0.434786	-0.372887	0.286302	0.174425	0.243832	33.7483	35.1476	35.501	37.6725	39.0441	38.5486	26.541	27.9655	30.9868	19.5004	23.992	35.364
ENSG00000095932	SMIM24	protein_coding	1.15278	-0.00180111	0.341908	0.949816	NA	-0.00958077	0.842248	0.917033	0.941958	3.98821	3.00794	0.00542736	0.0107483	0	0	0	0	0	0	0	0	0	2.29416	5.64518	5.89401
ENSG00000073712	FERMT2	protein_coding	1667.47	0.488008	0.0725231	5.20232e-12	1.84267e-10	1.4732	0.0707373	4.97771e-97	4.34407e-95	1.64267	0.0710357	1.13654e-118	5.00236e-117	859.284	782.834	761.58	1152.08	1138.64	1108.27	2257.95	2154.27	2284.03	2740.38	2373.8	2396.5
ENSG00000182841	RRP7BP	transcribed_unprocessed_pseudogene	10.0681	-0.1498	0.307413	0.379438	0.688088	-0.253037	0.431964	0.495026	0.624836	-0.341131	0.468168	0.410801	0.500688	12.1148	11.1833	13.5242	13.1416	9.08003	4.81858	11.796	8.38965	8.99616	9.17666	12.7017	5.89401
ENSG00000167333	TRIM68	protein_coding	69.4184	0.0307101	0.183744	0.843999	0.953474	0.5885	0.206883	0.00329441	0.00896557	0.323731	0.21567	0.124546	0.182469	54.5165	70.2953	47.3346	51.6902	63.5602	62.6415	105.181	92.2861	66.9714	61.9425	77.6213	78.9797
ENSG00000100991	TRPC4AP	protein_coding	264.579	-0.149431	0.10416	0.128634	0.373434	-0.153704	0.10776	0.151115	0.250311	-0.499153	0.115035	1.2454e-05	3.40255e-05	288.159	283.578	336.414	266.336	276.033	267.913	287.036	257.282	270.884	217.946	230.041	193.323
ENSG00000283138		lncRNA	1.27605	0.209069	0.434168	0.00798865	NA	0.757151	1.19753	0.0762897	0.142168	0.654384	1.18609	0.200888	0.275342	0	0	0	2.62831	2.72401	3.85486	0.983001	2.79655	0	1.14708	0	1.1788
ENSG00000112699	GMDS	protein_coding	32.5419	0.119674	0.240901	0.494399	0.773587	0.225526	0.297805	0.418474	0.55464	1.25694	0.29882	1.11943e-05	3.06999e-05	24.2296	27.1595	15.2147	28.0353	31.7801	17.3469	28.507	24.2368	26.9885	59.6483	64.9196	42.4368
ENSG00000226711	FAM66C	lncRNA	9.69607	2.47647	0.770717	0.000110452	0.00127307	1.11319	0.757437	0.0413349	0.0844319	3.24606	0.739238	2.17289e-06	6.33629e-06	0	0	5.07157	14.8938	12.712	9.63716	6.88101	3.72873	4.99787	16.0592	28.2259	14.1456
ENSG00000100395	L3MBTL2	protein_coding	62.4178	-0.489992	0.219537	0.00724581	0.0449826	-1.70728	0.247629	1.13979e-12	9.17163e-12	-1.07435	0.236939	3.11137e-06	8.94524e-06	94.3222	103.046	111.574	53.4424	78.0883	74.2061	40.303	19.5758	31.9864	36.7066	40.9276	64.8341
ENSG00000152219	ARL14EP	protein_coding	110.415	0.181346	0.148069	0.173682	0.445963	0.309776	0.155705	0.0428672	0.0870535	0.471053	0.15911	0.00270873	0.00562829	94.3222	89.4667	92.1335	113.017	92.6163	114.682	113.045	123.98	106.954	126.179	124.194	134.383
ENSG00000065970	FOXJ2	protein_coding	124.738	-0.552133	0.150867	6.8453e-05	0.000836864	-0.953201	0.156839	5.80025e-10	3.74889e-09	-0.219448	0.149461	0.136496	0.197202	143.647	175.738	174.969	97.2476	114.408	115.646	83.5551	72.7103	95.9591	141.091	136.896	144.993
ENSG00000141040	ZNF287	protein_coding	20.7289	-0.109367	0.258365	0.530982	0.79519	-0.877763	0.380358	0.0100831	0.024453	-1.15323	0.412317	0.0024105	0.00504151	33.7483	23.9643	32.1199	33.292	17.2521	26.0203	25.558	7.45746	11.9949	12.6179	14.113	10.6092
ENSG00000129158	SERGEF	protein_coding	15.5601	-0.0480935	0.257512	0.778654	0.924318	-0.123696	0.353811	0.698936	0.79577	-0.998735	0.444786	0.0134908	0.0248234	22.4989	16.775	17.7505	23.6548	14.528	14.4557	15.728	21.4402	13.994	9.17666	8.46777	8.25161
ENSG00000214222	TUBBP2	processed_pseudogene	1.26877	-0.133828	0.373854	0.0631645	NA	-0.424205	0.840662	0.283698	0.412841	-0.624254	1.01795	0.243399	0.323785	0.865341	5.59167	2.53578	0.876104	0	0	0	0	2.99872	0	0	2.3576
ENSG00000102760	RGCC	protein_coding	4.61849	0.0428778	0.31901	0.725159	0.900072	0.34892	0.613477	0.426433	0.562341	1.46935	0.741402	0.0137886	0.0253217	1.73068	3.19524	2.53578	2.62831	2.72401	3.85486	4.915	2.79655	3.99829	10.3237	8.46777	8.25161
ENSG00000112685	EXOC2	protein_coding	121.622	-0.0264094	0.126808	0.838126	0.950734	-1.13515	0.153769	6.10367e-14	5.39446e-13	-1.08491	0.159974	6.39374e-12	2.70274e-11	172.203	163.756	168.207	176.973	155.269	161.904	78.6401	71.7781	75.9676	72.2662	77.6213	84.8737
ENSG00000102763	VWA8	protein_coding	55.1932	0.220441	0.193077	0.171225	0.441924	0.130324	0.210001	0.52319	0.649806	-0.116642	0.224924	0.593689	0.671599	46.7284	53.5203	55.7872	66.5839	63.5602	60.7141	52.099	57.7953	61.9736	56.207	50.8066	36.5428
ENSG00000101146	RAE1	protein_coding	227.949	-0.0206189	0.133025	0.865182	0.961746	0.648564	0.137295	1.74174e-06	7.88586e-06	1.91091	0.132254	5.60489e-48	7.40775e-47	138.455	111.833	121.718	120.026	142.556	102.154	178.906	204.148	203.913	434.744	534.881	442.05
ENSG00000275367		lncRNA	1.391	0.0359688	0.342625	0.575085	NA	0.409693	0.92176	0.261544	0.387563	4.17734	2.63716	0.0023688	0.00495925	0	0	0	0.876104	0	0	0.983001	0	0.999574	2.29416	5.64518	5.89401
ENSG00000250899		lncRNA	6.2451	-0.784932	0.815221	0.0167136	0.086837	-2.44878	0.795161	0.0002995	0.000986411	-1.41956	0.678895	0.011468	0.0213905	18.1722	14.3786	9.29787	7.00883	1.81601	5.7823	0	1.86437	3.99829	3.44125	5.64518	3.5364
ENSG00000091592	NLRP1	protein_coding	66.5142	-0.143566	0.16487	0.319169	0.627658	-1.80337	0.21983	4.99248e-17	5.36521e-16	-2.23909	0.25264	1.80307e-19	1.07475e-18	107.302	123.017	106.503	98.1237	99.8803	99.2627	36.371	34.4908	22.9902	24.0887	29.6372	16.5032
ENSG00000178951	ZBTB7A	protein_coding	76.5969	-1.02946	0.182807	1.92166e-09	5.212e-08	-1.43227	0.190747	1.69226e-14	1.54241e-13	-1.01756	0.187947	3.55827e-08	1.19975e-07	126.34	145.383	124.253	70.9645	58.1122	57.823	45.218	44.7448	53.977	64.2366	62.097	66.0129
ENSG00000137040	RANBP6	protein_coding	270.494	0.0565717	0.118067	0.611106	0.844757	0.710114	0.120975	2.89447e-09	1.76651e-08	0.826445	0.122596	1.09206e-11	4.5579e-11	218.931	174.939	199.482	231.292	207.025	180.215	336.186	299.231	341.854	393.449	348.59	314.74
ENSG00000167476	JSRP1	protein_coding	140.729	-0.271342	0.138254	0.0315781	0.140938	-0.342019	0.142707	0.014894	0.034464	-1.59526	0.173127	1.0973e-20	6.91339e-20	179.126	210.087	189.338	170.84	142.556	154.195	176.94	135.167	141.939	73.4133	62.097	53.0461
ENSG00000099219	ERMP1	protein_coding	65.7749	0.656053	0.249841	0.00158619	0.0129381	1.64901	0.231719	2.55842e-13	2.16363e-12	1.84615	0.23339	6.78906e-16	3.47383e-15	32.0176	22.3667	27.8936	49.9379	42.6761	47.2221	105.181	86.693	72.9689	115.855	101.613	84.8737
ENSG00000077463	SIRT6	protein_coding	53.5338	-0.422499	0.235826	0.0241451	0.114939	-0.0124312	0.222895	0.952753	0.966781	0.325214	0.226126	0.140332	0.202068	51.9205	55.9167	54.942	32.4159	37.2281	42.4035	38.337	53.1344	69.9702	59.6483	66.3309	80.1585
ENSG00000100060	MFNG	protein_coding	NA	NA	NA	NA	NA	NA	NA	NA	NA	NA	NA	NA	NA	NA	NA	NA	NA	NA	NA	NA	NA	NA	NA	NA	NA
ENSG00000167964	RAB26	protein_coding	15.6849	-0.702309	0.471469	0.0141882	0.076509	-1.12225	0.445814	0.00421044	0.0111775	0.423994	0.367463	0.215347	0.291816	22.4989	11.1833	23.6673	10.5133	8.17203	8.67344	7.86401	6.52528	8.99616	24.0887	32.4598	23.576
ENSG00000129480	DTD2	protein_coding	104.976	0.297414	0.169202	0.0443317	0.180318	0.999621	0.169544	1.72261e-09	1.06975e-08	0.451038	0.179179	0.0104916	0.0197219	90.8608	57.5143	73.5377	89.3626	91.7083	102.154	149.416	164.996	134.942	105.532	103.025	96.6617
ENSG00000100519	PSMC6	protein_coding	185.749	0.141282	0.126615	0.228455	0.525074	0.221932	0.1326	0.0905428	0.164208	0.0947301	0.137787	0.488595	0.575174	172.203	162.158	177.505	188.362	202.485	181.179	205.447	221.86	170.927	209.916	184.88	152.065
ENSG00000237263	MAPK6P3	processed_pseudogene	0.861664	-0.0441952	0.340574	0.462439	NA	-0.0688896	0.761495	0.837037	NA	0.295204	0.894828	0.541092	0.622775	0.865341	0.79881	0.845261	0	0	0.963716	0.983001	0	0.999574	2.29416	1.4113	1.1788
ENSG00000123200	ZC3H13	protein_coding	347.309	-0.190357	0.11891	0.0860941	0.2865	0.077928	0.121141	0.515681	0.64331	0.805109	0.120032	1.36815e-11	5.68368e-11	309.792	281.98	299.222	289.114	187.957	292.006	298.832	325.332	316.865	534.54	547.583	484.487
ENSG00000233846	SELENOTP1	processed_pseudogene	9.6853	-0.157808	0.322962	0.340896	0.650297	0.436864	0.45133	0.25549	0.380509	0.0539794	0.479093	0.901037	0.925968	5.19205	11.9821	10.1431	9.63715	6.35602	2.89115	13.762	13.0506	13.994	8.02958	14.113	7.07281
ENSG00000068323	TFE3	protein_coding	497.089	-0.0914085	0.0800197	0.238213	0.537969	-0.265998	0.0831193	0.00131744	0.00389007	-0.441959	0.0869484	3.31733e-07	1.03979e-06	549.492	585.528	568.861	523.91	551.158	518.479	450.214	478.21	486.792	388.861	419.155	444.408
ENSG00000233124	LINC00456	lncRNA	3.64836	3.85285	2.39357	0.00104363	0.00910621	5.11629	2.37973	0.000124702	0.000436238	4.34674	2.35299	0.000770879	0.00172907	0	0	0	7.88494	0.908003	2.89115	7.86401	7.45746	3.99829	6.88249	0	5.89401
ENSG00000251890	RNA5SP497	rRNA_pseudogene	NA	NA	NA	NA	NA	NA	NA	NA	NA	NA	NA	NA	NA	NA	NA	NA	NA	NA	NA	NA	NA	NA	NA	NA	NA
ENSG00000125249	RAP2A	protein_coding	651.527	0.0305695	0.0997805	0.749046	0.909232	0.80332	0.10115	1.15201e-15	1.13165e-14	1.50359	0.100317	3.07756e-51	4.37516e-50	442.189	387.423	350.783	428.415	394.073	384.523	627.154	728.967	714.695	1272.11	1082.46	1005.52
ENSG00000199515	Y_RNA	misc_RNA	NA	NA	NA	NA	NA	NA	NA	NA	NA	NA	NA	NA	NA	NA	NA	NA	NA	NA	NA	NA	NA	NA	NA	NA	NA
ENSG00000198642	KLHL9	protein_coding	473.867	0.116018	0.0854676	0.161893	0.428164	0.361263	0.0866641	2.80872e-05	0.000107613	0.015524	0.0909097	0.864609	0.89672	483.726	404.198	409.106	472.22	464.898	474.148	563.259	558.377	546.767	439.333	431.856	438.514
ENSG00000202058	RN7SKP80	misc_RNA	3.16232	0.147151	0.363964	0.206384	0.494494	0.556041	0.75533	0.236164	0.357253	1.06774	0.906825	0.086515	0.132407	0.865341	0.79881	2.53578	3.50442	1.81601	4.81858	0.983001	5.5931	2.99872	3.44125	7.05648	3.5364
ENSG00000176399	DMRTA1	protein_coding	12.3946	2.30762	0.588216	7.2192e-06	0.000108842	2.49965	0.574304	2.24651e-06	9.99585e-06	1.1713	0.608941	0.0225131	0.039595	1.73068	3.99405	3.38104	23.6548	15.4361	15.4195	20.643	24.2368	14.9936	6.88249	11.2904	7.07281
ENSG00000270504		lncRNA	42.1912	1.30943	0.273399	1.40142e-07	2.89503e-06	1.36322	0.267838	1.07484e-07	5.62648e-07	-0.140248	0.304725	0.628717	0.702462	25.9602	25.5619	18.5957	77.0972	59.9282	48.1858	57.014	70.8459	59.9744	17.2062	21.1694	24.7548
ENSG00000100379	KCTD17	protein_coding	84.4179	0.00418815	0.156803	0.980689	0.993634	-0.029136	0.174134	0.862234	0.914475	-1.09851	0.208198	7.06666e-08	2.33739e-07	86.5341	107.839	99.7408	90.2387	88.0763	117.573	83.5551	101.608	102.956	45.8833	46.5728	42.4368
ENSG00000147874	HAUS6	protein_coding	247.107	0.114025	0.105086	0.255943	0.559726	0.030542	0.110097	0.779355	0.854467	0.0626322	0.113347	0.5758	0.655179	242.296	229.258	242.59	272.468	265.137	239.965	242.801	232.114	254.891	264.976	222.985	255.8
ENSG00000139793	MBNL2	protein_coding	487.776	1.16063	0.0938966	4.66467e-36	5.65372e-34	1.54466	0.092465	3.22189e-63	1.54386e-61	0.826556	0.097694	1.90427e-17	1.04189e-16	243.161	257.217	234.137	593.123	531.182	531.971	765.758	673.968	714.695	454.245	438.913	414.938
ENSG00000145945	FAM50B	protein_coding	1.32055	0.0787314	0.348341	0.233332	NA	0.564656	0.957087	0.152447	0.252078	0.950967	1.26252	0.10112	0.151756	0	0.79881	0	0	0	3.85486	1.966	0.932183	1.99915	2.29416	2.82259	1.1788
ENSG00000271897		lncRNA	2.4945	0.0415922	0.321352	0.737164	0.905205	-4.1291	2.45164	0.0010986	0.00329945	-3.69289	2.38991	0.00256025	0.00533569	6.05739	3.19524	4.22631	6.13273	4.54002	5.7823	0	0	0	0	0	0
ENSG00000224628		processed_pseudogene	NA	NA	NA	NA	NA	NA	NA	NA	NA	NA	NA	NA	NA	NA	NA	NA	NA	NA	NA	NA	NA	NA	NA	NA	NA
ENSG00000215007	DNAJA1P3	processed_pseudogene	1.72004	0.0021821	0.338088	0.945638	NA	0.74742	1.07468	0.0995523	0.177568	2.4259	1.74107	0.0132865	0.0245146	0	0.79881	0	0	0.908003	0	0	4.66091	0.999574	5.73541	2.82259	4.71521
ENSG00000059804	SLC2A3	protein_coding	1695.52	-0.00365162	0.0875159	0.924428	0.977488	2.3683	0.0788954	5.63225e-199	1.84994e-196	4.25678	0.0767546	0	0	256.141	282.779	232.447	258.451	237.897	271.768	1347.69	1314.38	1341.43	5066.66	5007.28	4729.35
ENSG00000124802	EEF1E1	protein_coding	42.7241	0.170236	0.221843	0.324823	0.633955	-0.0196839	0.2584	0.935065	0.953539	0.477114	0.261137	0.058566	0.0937954	32.883	51.1238	27.0484	39.4247	55.3882	38.5486	30.473	36.3551	42.9817	53.9129	55.0405	49.5097
ENSG00000228847	ATP5MC2P4	processed_pseudogene	22.7568	0.0218205	0.249864	0.899612	0.972282	0.556679	0.336218	0.0707223	0.133222	0.155928	0.353289	0.637631	0.710015	18.1722	19.1714	20.2863	15.7699	24.5161	19.2743	20.643	27.0333	41.9821	14.9121	32.4598	18.8608
ENSG00000188917	TRMT2B	protein_coding	123.847	0.307473	0.148254	0.0213756	0.104961	0.718568	0.148542	8.59801e-07	4.04277e-06	0.510583	0.155045	0.000841414	0.0018752	96.0529	98.2536	81.9903	127.035	112.592	112.755	141.552	155.675	162.931	130.767	136.896	129.668
ENSG00000103249	CLCN7	protein_coding	60.7392	-0.320192	0.199893	0.0538206	0.206268	-0.608291	0.213147	0.00306728	0.00840955	-0.319661	0.213293	0.124672	0.182612	81.3421	85.4727	61.7041	58.699	60.8362	53.0044	57.997	45.677	42.9817	51.6187	56.4518	73.0857
ENSG00000121691	CAT	protein_coding	229.603	-0.0456989	0.107527	0.653806	0.864912	-0.0894298	0.113293	0.425308	0.561226	0.324233	0.113044	0.00390499	0.00792468	216.335	222.868	223.149	202.38	221.553	215.872	204.464	191.097	226.903	275.3	265.324	289.985
ENSG00000188996	HUS1B	protein_coding	4.27824	0.0958041	0.34517	0.332263	0.642121	2.30438	1.07336	0.00448222	0.0118275	2.56623	1.06017	0.00275571	0.00571958	0	0	2.53578	1.75221	0	3.85486	7.86401	6.52528	5.99744	10.3237	4.23389	8.25161
ENSG00000258803		lncRNA	1.63799	0.0691568	0.348353	0.270844	NA	1.13596	1.67186	0.0362681	0.0752997	4.08559	2.53833	0.00212944	0.00449367	0	0	0	0.876104	0	0.963716	1.966	0.932183	1.99915	1.14708	7.05648	4.71521
ENSG00000188428	BLOC1S5	protein_coding	38.7141	-0.0894663	0.198902	0.579996	0.824595	-1.08675	0.263715	1.52876e-05	6.09245e-05	-2.16118	0.334946	2.82427e-11	1.1519e-10	74.4193	51.1238	54.942	60.4512	50.8482	53.0044	26.541	30.762	23.9898	13.765	14.113	10.6092
ENSG00000258955	LINC00519	lncRNA	0.734641	0.0303502	0.337363	0.667226	NA	-0.464896	0.965137	0.189064	NA	-0.588235	1.1498	0.255641	0.33723	0	1.59762	1.69052	0.876104	2.72401	1.92743	0	0	0	0	0	0
ENSG00000108518	PFN1	protein_coding	4453.34	0.100539	0.0581571	0.0791697	0.269765	0.256678	0.0587286	1.15107e-05	4.67072e-05	-0.318954	0.0597637	8.96866e-08	2.94526e-07	4098.26	4545.23	4479.88	4593.42	4725.25	4781.96	5083.1	5342.34	5270.75	3487.13	3742.76	3290.03
ENSG00000128253	RFPL2	protein_coding	2515.07	2.80135	0.334497	1.11613e-17	6.22864e-16	8.65771	0.313332	9.28056e-167	2.01992e-164	10.2348	0.313348	3.36076e-232	4.93454e-230	7.78807	6.39048	4.22631	38.5486	40.8601	56.8592	2328.73	2578.42	2643.87	7469.8	7980.88	7024.48
ENSG00000258704	SRP54-AS1	transcribed_unitary_pseudogene	1.87238	-0.019764	0.331037	0.817018	NA	-0.230856	0.740772	0.557577	0.680262	-0.00724373	0.80216	0.986053	0.99048	0	3.19524	3.38104	3.50442	1.81601	0	0.983001	2.79655	0	1.14708	5.64518	0
ENSG00000256968	SNRPEP2	processed_pseudogene	3.52806	-0.000555243	0.317964	0.996963	0.999411	-0.201205	0.632262	0.634521	0.747335	0.587226	0.69786	0.267467	0.349616	2.59602	3.99405	2.53578	1.75221	5.44802	1.92743	2.949	2.79655	0.999574	3.44125	5.64518	8.25161
ENSG00000122692	SMU1	protein_coding	492.66	-0.0184723	0.0906424	0.859246	0.959431	0.531794	0.0908076	4.21646e-09	2.53479e-08	1.32367	0.0890446	3.8758e-50	5.38373e-49	313.254	360.263	320.354	315.398	315.985	352.72	484.619	457.702	499.787	860.312	787.503	844.022
ENSG00000180626	ZNF594	protein_coding	7.09639	-0.172238	0.335123	0.293287	0.601462	-0.559824	0.525821	0.184621	0.293534	-1.26204	0.664822	0.0220518	0.0388745	9.51875	14.3786	9.29787	8.76104	8.17203	4.81858	4.915	10.254	3.99829	1.14708	2.82259	7.07281
ENSG00000139679	LPAR6	protein_coding	29.4233	1.22238	0.327757	1.49612e-05	0.000211778	0.512654	0.316417	0.0792177	0.146912	-0.3018	0.353699	0.360987	0.450521	27.6909	14.3786	18.5957	38.5486	56.2962	60.7141	34.405	28.8977	26.9885	20.6475	7.05648	18.8608
ENSG00000258708	SLC25A21-AS1	lncRNA	0.795892	0.0189403	0.335608	0.803674	NA	-0.552862	1.03101	0.129918	NA	-0.699694	1.22495	0.182653	0.253529	0	2.39643	1.69052	2.62831	0.908003	1.92743	0	0	0	0	0	0
ENSG00000242082	SLC5A4-AS1	lncRNA	NA	NA	NA	NA	NA	NA	NA	NA	NA	NA	NA	NA	NA	NA	NA	NA	NA	NA	NA	NA	NA	NA	NA	NA	NA
ENSG00000144711	IQSEC1	protein_coding	26.1329	-0.22619	0.241439	0.209572	0.498298	-2.18989	0.359047	1.83533e-10	1.23852e-09	-3.47556	0.514109	4.06307e-12	1.73588e-11	46.7284	52.7215	51.5609	29.7875	46.3082	42.4035	10.813	8.38965	11.9949	2.29416	7.05648	3.5364
ENSG00000214076	CPSF1P1	transcribed_processed_pseudogene	8.60761	6.15839	2.29978	1.22134e-06	2.14343e-05	6.36832	2.33357	7.42808e-07	3.51554e-06	6.42953	2.34442	7.15359e-07	2.17724e-06	0	0	0	9.63715	7.26402	15.4195	9.83001	11.1862	13.994	11.4708	12.7017	11.788
ENSG00000262903		lncRNA	4.88621	-0.254461	0.428789	0.103178	0.323819	-0.511475	0.627898	0.260313	0.386215	0.565818	0.59911	0.249356	0.330377	6.92273	3.19524	5.91683	4.38052	0.908003	0.963716	2.949	2.79655	2.99872	6.88249	11.2904	9.43041
ENSG00000239345	HNRNPA1P26	processed_pseudogene	0.920018	0.033951	0.342486	0.60388	NA	0.620971	1.08588	0.100751	NA	1.32917	1.94311	0.0451259	0.0740631	0	0	0	0	0	0.963716	0.983001	0	2.99872	1.14708	1.4113	3.5364
ENSG00000128276	RFPL3	protein_coding	NA	NA	NA	NA	NA	NA	NA	NA	NA	NA	NA	NA	NA	NA	NA	NA	NA	NA	NA	NA	NA	NA	NA	NA	NA
ENSG00000261799		lncRNA	26.4157	-0.074047	0.230917	0.666714	0.872125	-1.93496	0.413539	6.27938e-07	3.00654e-06	0.771157	0.286644	0.00498013	0.00992646	29.4216	28.7572	22.8221	28.0353	22.7001	23.1292	4.915	7.45746	6.99702	51.6187	45.1615	45.9733
ENSG00000279155		TEC	1.02885	-0.0342899	0.342507	0.681855	NA	0.720529	1.09732	0.0924807	0.167002	0.672504	1.10588	0.181601	0.252348	0.865341	0	0	0	0	0	1.966	1.86437	2.99872	2.29416	0	2.3576
ENSG00000220472		processed_pseudogene	14.7592	-0.00269552	0.267516	0.986108	0.995751	0.437374	0.383168	0.20179	0.315449	0.304757	0.402181	0.409628	0.499614	9.51875	11.1833	16.9052	13.1416	14.528	9.63716	20.643	21.4402	11.9949	14.9121	15.5243	17.682
ENSG00000213995	NAXD	protein_coding	140.176	-0.0511133	0.143552	0.690388	0.884098	0.75392	0.147528	2.03686e-07	1.03621e-06	1.18319	0.147402	5.03017e-16	2.58722e-15	88.2648	100.65	92.9787	77.0972	98.0643	95.4079	145.484	167.793	167.928	198.445	234.275	215.721
ENSG00000182463	TSHZ2	protein_coding	1.00738	-0.0326795	0.342383	0.690656	NA	-0.185638	0.844708	0.721096	0.809249	1.48061	1.80066	0.0419442	0.0693619	0	0	0.845261	0	0	0	0	0	0	2.29416	4.23389	4.71521
ENSG00000120647	CCDC77	protein_coding	60.6379	-0.175824	0.187348	0.263406	0.568189	-1.03852	0.229869	2.72895e-06	1.2027e-05	-0.024306	0.209637	0.904362	0.928319	86.5341	75.0881	58.323	55.1946	65.3762	66.4964	34.405	38.2195	30.9868	73.4133	84.6777	58.9401
ENSG00000214027	ARPC3P5	processed_pseudogene	2.14709	0.0307794	0.32932	0.745648	0.908504	0.241667	0.699519	0.563136	0.685212	0.151135	0.782051	0.764819	0.818425	1.73068	3.19524	0	0.876104	3.63201	1.92743	2.949	1.86437	2.99872	0	4.23389	2.3576
ENSG00000220920		unprocessed_pseudogene	3.51515	0.186124	0.408123	0.0246511	0.116775	4.74758	2.31996	0.00021104	0.000710084	5.47675	2.37797	4.4834e-05	0.000115855	0	0	0	0.876104	2.72401	0.963716	5.898	2.79655	6.99702	8.02958	5.64518	8.25161
ENSG00000183255	PTTG1IP	protein_coding	4297.83	-0.0631527	0.0529242	0.221286	0.514581	0.0488236	0.0534028	0.367743	0.502707	-0.232174	0.0541973	1.6571e-05	4.4695e-05	4466.03	4493.31	4469.74	4165.88	4450.12	4217.22	4620.1	4627.36	4638.02	3551.37	3974.21	3900.65
ENSG00000101161	PRPF6	protein_coding	207.61	-0.0885864	0.116108	0.416303	0.716027	-0.399171	0.125381	0.00126579	0.00375168	-0.147882	0.126496	0.238261	0.318167	214.605	226.862	252.733	220.778	222.461	204.308	164.161	171.522	187.92	177.798	208.872	239.297
ENSG00000181355	OFCC1	transcribed_unitary_pseudogene	1.8868	-0.0136608	0.339589	0.775696	NA	0.28891	0.865099	0.294176	0.425047	0.486528	1.09415	0.217015	0.293804	0	1.59762	0	0	0	0.963716	2.949	4.66091	0.999574	11.4708	0	0
ENSG00000167657	DAPK3	protein_coding	116.131	-0.823201	0.167731	1.29979e-07	2.7067e-06	-0.273856	0.155361	0.0729059	0.136793	0.0580604	0.156019	0.706603	0.769894	112.494	147.78	147.921	83.2299	64.4682	75.1698	117.96	109.998	107.954	128.473	149.597	148.529
ENSG00000120594	PLXDC2	protein_coding	21.1382	0.0426897	0.277296	0.794342	0.932547	1.32426	0.41572	0.00041821	0.00134502	2.3826	0.403987	7.02353e-10	2.63948e-09	9.51875	4.79286	10.1431	8.76104	13.62	3.85486	21.626	16.7793	28.9876	47.0304	43.7502	44.7944
ENSG00000215102	TERF1P4	processed_pseudogene	1.45077	0.0290638	0.334555	0.703987	NA	0.051151	0.738411	0.884103	0.927209	0.73026	0.996843	0.20247	0.277166	0	0.79881	1.69052	1.75221	0	1.92743	0.983001	0.932183	0.999574	5.73541	1.4113	1.1788
ENSG00000100220	RTCB	protein_coding	276.657	0.0654355	0.107621	0.525641	0.792035	0.0839321	0.112591	0.452072	0.586265	0.456576	0.112973	4.70523e-05	0.00012127	228.45	256.418	253.578	258.451	257.873	260.203	243.784	275.926	263.887	291.359	388.106	341.852
ENSG00000149100	EIF3M	protein_coding	591.877	0.0782449	0.0890112	0.357163	0.666091	0.631342	0.0893643	1.1795e-12	9.46589e-12	1.30992	0.0882999	4.08652e-50	5.66387e-49	381.615	397.009	385.439	424.035	389.533	421.144	624.205	618.969	566.758	1079.4	917.342	897.068
ENSG00000102226	USP11	protein_coding	182.869	0.462113	0.135008	0.000220906	0.00235381	0.0624926	0.138327	0.650336	0.75924	0.651214	0.137044	1.58603e-06	4.68899e-06	143.647	148.579	142.849	184.858	242.437	187.925	172.025	135.167	147.937	214.504	239.92	234.581
ENSG00000120217	CD274	protein_coding	655.141	0.262615	0.0928236	0.00325071	0.0235002	0.812556	0.0921083	6.6913e-19	8.03233e-18	1.60292	0.0908243	3.20535e-70	6.66386e-69	398.057	356.269	365.153	480.981	426.761	448.128	599.63	729.899	643.725	1198.7	1169.96	1044.42
ENSG00000121743	GJA3	protein_coding	1.89225	-0.0552705	0.330852	0.585218	NA	-1.73574	1.62579	0.0233265	0.0512269	-0.743339	0.931641	0.204791	0.279916	4.32671	3.19524	3.38104	2.62831	1.81601	2.89115	0	0.932183	0	0	0	3.5364
[truncated: 18,222 more rows]

## Sheet: TableS1B
ensembl_gene_id	gene_name	log2FoldChange.04h_RNA	log2FoldChange.08h_RNA	log2FoldChange.14h_RNA	padj.04h_RNA	padj.08h_RNA	padj.14h_RNA	cluster
[truncated: 6,109 more rows]

## Sheet: TableS1C
CLUSTER 1
[truncated: 1,191 more rows]
